# Supplementary material for: PrecisionFDA Truth Challenge V2: Calling variants from short and long reads in difficult-to-map regions
Source: Cell Genom. 2022 Apr 27;2(5):100129. doi: 10.1016/j.xgen.2022.100129 (PMC9205427; doi:10.1016/j.xgen.2022.100129)
Supplement: Table S1. Challenge submission evaluation results by variant type and challenge category, related to Figure 2 [file mmc3.xlsx]

## Sheet: Table S1 Descriptor
For the following metric descriptions, "TRUTH" refers to the GIAB benchmark set and "QUERY" the submission vcf.
Metric definitions from Krusche et al. 2019 https://doi.org/10.1038/s41587-019-0054-x.
- Participant(s): Participant name or team name, random 5 character alpha numeric code used for anonomyous submissions.
- Technology: Sequencing technology or technologies used for the submission. Either ILLUMINA, PACBIO, ONT, or MULTI.
- Multi_Details: For submissions using multiple technologies, concatenated name of input technologies.
- Submission_Name: Brief descriptive submission name, random 5 character alpha numeric code used for anonomyous submissions.
- challenge_cat: Genome stratification used for winner assignments, either "All Benchmark Regions", "Difficult-to-Map Regions", or "MHC".
- All Benchmark Regions: V4.2 benchmark regions
- Difficult-to-Map Regions: Union of segmental duplications and “low mappability” regions where 100 bp read pairs have <=2 mismatches and <=1 indel difference from another region of the genome.
- MHC: Major histocompatibility complex
- FP.al: The number of query variant calls which could not be matched by genotype or by alleles, but which have a truth variant call within a specified distance
- FP.gt: This is the number of query variants with an incorrect genotype, but the correct allele (e.g., when the query GT is 1/1 and truth GT is 0/1)
- METRIC.F1_Score: The harmonic mean between recall and precision. 2 * METRIC.Recall* METRIC.Precision / (METRIC.Recall + METRIC.Precision)
- METRIC.Precision: Fraction of querycalls that are consistent with a truth allele and genotype call within the confident regions. QUERY.TP/(QUERY.TP + QUERY.FP)
- METRIC.Recall: Fraction of truth calls that are consistent with a query allele and genotype call within the confident regions. TRUTH.TP/(TRUTH.TP + TRUTH.FN)
- QUERY.FP: Number of query calls for which there is no truth call that is consistent with the query call and its genotype.
- QUERY.TP: Number of query calls for which there is a truth call that is consistent with the query call and its genotype. This can differ from TRUTH.TP if complex changes are represented as a single change in TRUTH.TP and as multiple primitive SNVs and indels in QUERY.TP, or vice versa.
- TRUTH.FN: Number of truth calls for which there is no query call that is consistent with the query call and its genotype.
- TRUTH.TP: Number of truth calls for which there is a query call that is consistent with the truth call and its genotype

## Sheet: Table S1
Participant(s)	Technology	Multi_Details	Submission_Name	Type	challenge_cat	FP.al	FP.gt	METRIC.F1_Score	METRIC.Precision	METRIC.Recall	QUERY.FP	QUERY.TP	TRUTH.FN	TRUTH.TP
The Genomics Team in Google Health	ILLUMINA	NA	DeepTrio Illumina	INDEL	All Benchmark Regions	337	716	0.996079	0.99736	0.994801	1395	527126	2642	505487
The Genomics Team in Google Health	ILLUMINA	NA	DeepTrio Illumina	INDEL	Difficult-to-Map Regions	47	104	0.945031	0.978267	0.91398	339	15282	1418	15071
The Genomics Team in Google Health	ILLUMINA	NA	DeepTrio Illumina	INDEL	MHC	19	9	0.972509	0.98017	0.964983	34	1707	58	1633
The Genomics Team in Google Health	ILLUMINA	NA	DeepTrio Illumina	SNP	All Benchmark Regions	681	1707	0.995795	0.99797	0.993629	6759	3323858	21292	3322222
The Genomics Team in Google Health	ILLUMINA	NA	DeepTrio Illumina	SNP	Difficult-to-Map Regions	403	1531	0.949633	0.978754	0.922195	5232	241041	20328	240976
The Genomics Team in Google Health	ILLUMINA	NA	DeepTrio Illumina	SNP	MHC	153	60	0.980033	0.981535	0.978554	364	19695	422	19721
The Genomics Team in Google Health	ILLUMINA	NA	DeepTrio Illumina	SNVandINDEL	All Benchmark Regions	1019	2423	0.995831	0.997887	0.993784	8154	3850988	23934	3827711
The Genomics Team in Google Health	ILLUMINA	NA	DeepTrio Illumina	SNVandINDEL	Difficult-to-Map Regions	450	1636	0.949361	0.978725	0.921707	5572	256323	21746	256047
The Genomics Team in Google Health	ILLUMINA	NA	DeepTrio Illumina	SNVandINDEL	MHC	173	70	0.979452	0.981426	0.977502	398	21402	481	21354
The Genomics Team in Google Health	PACBIO	NA	DeepTrio PacBio	INDEL	All Benchmark Regions	1052	1241	0.994918	0.995143	0.994693	2572	527069	2694	505433
The Genomics Team in Google Health	PACBIO	NA	DeepTrio PacBio	INDEL	Difficult-to-Map Regions	17	17	0.984227	0.990119	0.978406	162	16291	355	16134
The Genomics Team in Google Health	PACBIO	NA	DeepTrio PacBio	INDEL	MHC	11	5	0.977185	0.989661	0.965039	18	1719	57	1633
The Genomics Team in Google Health	PACBIO	NA	DeepTrio PacBio	SNP	All Benchmark Regions	297	642	0.998517	0.999403	0.997632	1986	3338473	7915	3335605
The Genomics Team in Google Health	PACBIO	NA	DeepTrio PacBio	SNP	Difficult-to-Map Regions	58	262	0.985594	0.99672	0.974713	829	254888	6606	254699
The Genomics Team in Google Health	PACBIO	NA	DeepTrio PacBio	SNP	MHC	10	21	0.985885	0.998146	0.973949	35	19609	475	19629
The Genomics Team in Google Health	PACBIO	NA	DeepTrio PacBio	SNVandINDEL	All Benchmark Regions	1349	1885	0.998032	0.998821	0.997244	4563	3865544	10609	3841039
The Genomics Team in Google Health	PACBIO	NA	DeepTrio PacBio	SNVandINDEL	Difficult-to-Map Regions	75	279	0.98551	0.996321	0.974931	991	271179	6961	270833
The Genomics Team in Google Health	PACBIO	NA	DeepTrio PacBio	SNVandINDEL	MHC	23	27	0.985195	0.997457	0.973259	53	21328	532	21261
The Genomics Team in Google Health	MULTI	ILLUMINAPACBIO	DeepVariant Hybrid PacBio-Illumina	INDEL	All Benchmark Regions	974	641	0.996951	0.996488	0.997413	1863	528765	1313	506815
The Genomics Team in Google Health	MULTI	ILLUMINAPACBIO	DeepVariant Hybrid PacBio-Illumina	INDEL	Difficult-to-Map Regions	36	29	0.989601	0.987972	0.991236	201	16553	144	16345
The Genomics Team in Google Health	MULTI	ILLUMINAPACBIO	DeepVariant Hybrid PacBio-Illumina	INDEL	MHC	15	14	0.979263	0.982917	0.975643	30	1751	39	1651
The Genomics Team in Google Health	MULTI	ILLUMINAPACBIO	DeepVariant Hybrid PacBio-Illumina	SNP	All Benchmark Regions	550	609	0.999189	0.998962	0.999417	3470	3343869	1950	3341571
The Genomics Team in Google Health	MULTI	ILLUMINAPACBIO	DeepVariant Hybrid PacBio-Illumina	SNP	Difficult-to-Map Regions	128	294	0.993763	0.993102	0.994426	1795	259956	1455	259850
The Genomics Team in Google Health	MULTI	ILLUMINAPACBIO	DeepVariant Hybrid PacBio-Illumina	SNP	MHC	24	21	0.994946	0.997455	0.992454	51	19988	134	20002
The Genomics Team in Google Health	MULTI	ILLUMINAPACBIO	DeepVariant Hybrid PacBio-Illumina	SNVandINDEL	All Benchmark Regions	1525	1251	0.998888	0.998624	0.999152	5334	3872637	3264	3848388
The Genomics Team in Google Health	MULTI	ILLUMINAPACBIO	DeepVariant Hybrid PacBio-Illumina	SNVandINDEL	Difficult-to-Map Regions	164	323	0.993514	0.992793	0.994236	1996	276510	1599	276196
The Genomics Team in Google Health	MULTI	ILLUMINAPACBIO	DeepVariant Hybrid PacBio-Illumina	SNVandINDEL	MHC	39	35	0.993702	0.996269	0.991151	81	21738	173	21652
The Genomics Team in Google Health	ILLUMINA	NA	DeepVariant Illumina	INDEL	All Benchmark Regions	263	717	0.995949	0.997436	0.994467	1354	526937	2810	505318
The Genomics Team in Google Health	ILLUMINA	NA	DeepVariant Illumina	INDEL	Difficult-to-Map Regions	42	106	0.943395	0.975562	0.913283	382	15270	1430	15060
The Genomics Team in Google Health	ILLUMINA	NA	DeepVariant Illumina	INDEL	MHC	11	15	0.971729	0.983747	0.960042	28	1695	64	1624
The Genomics Team in Google Health	ILLUMINA	NA	DeepVariant Illumina	SNP	All Benchmark Regions	569	1804	0.995632	0.997736	0.993538	7539	3323526	21596	3321916
The Genomics Team in Google Health	ILLUMINA	NA	DeepVariant Illumina	SNP	Difficult-to-Map Regions	421	1627	0.947395	0.975123	0.921201	6142	240780	20586	240716
The Genomics Team in Google Health	ILLUMINA	NA	DeepVariant Illumina	SNP	MHC	36	38	0.987171	0.99425	0.9802	114	19736	386	19755
The Genomics Team in Google Health	ILLUMINA	NA	DeepVariant Illumina	SNVandINDEL	All Benchmark Regions	833	2522	0.995674	0.997695	0.993661	8894	3850466	24406	3827235
The Genomics Team in Google Health	ILLUMINA	NA	DeepVariant Illumina	SNVandINDEL	Difficult-to-Map Regions	463	1734	0.947158	0.975149	0.920731	6525	256051	22016	255776
The Genomics Team in Google Health	ILLUMINA	NA	DeepVariant Illumina	SNVandINDEL	MHC	47	53	0.985964	0.993411	0.978638	142	21432	450	21379
The Genomics Team in Google Health	ILLUMINA	NA	DeepVariant Illumina (filtered for precision)	INDEL	All Benchmark Regions	201	497	0.995582	0.998238	0.992939	928	526006	3587	504542
The Genomics Team in Google Health	ILLUMINA	NA	DeepVariant Illumina (filtered for precision)	INDEL	Difficult-to-Map Regions	26	66	0.942043	0.985624	0.902155	220	15083	1613	14876
The Genomics Team in Google Health	ILLUMINA	NA	DeepVariant Illumina (filtered for precision)	INDEL	MHC	13	10	0.970901	0.984848	0.957372	26	1689	70	1620
The Genomics Team in Google Health	ILLUMINA	NA	DeepVariant Illumina (filtered for precision)	SNP	All Benchmark Regions	355	990	0.99558	0.998689	0.992492	4357	3319991	25094	3318417
The Genomics Team in Google Health	ILLUMINA	NA	DeepVariant Illumina (filtered for precision)	SNP	Difficult-to-Map Regions	224	873	0.946179	0.986318	0.909179	3296	237639	23727	237575
The Genomics Team in Google Health	ILLUMINA	NA	DeepVariant Illumina (filtered for precision)	SNP	MHC	29	34	0.986572	0.995021	0.978274	98	19699	422	19716
The Genomics Team in Google Health	ILLUMINA	NA	DeepVariant Illumina (filtered for precision)	SNVandINDEL	All Benchmark Regions	556	1487	0.99558	0.998627	0.992551	5285	3846000	28681	3822961
The Genomics Team in Google Health	ILLUMINA	NA	DeepVariant Illumina (filtered for precision)	SNVandINDEL	Difficult-to-Map Regions	250	939	0.945934	0.986277	0.908763	3516	252723	25340	252452
The Genomics Team in Google Health	ILLUMINA	NA	DeepVariant Illumina (filtered for precision)	SNVandINDEL	MHC	43	44	0.985349	0.99421	0.976655	124	21389	492	21336
The Genomics Team in Google Health	PACBIO	NA	DeepVariant PacBio	INDEL	All Benchmark Regions	884	1782	0.993615	0.993777	0.993452	3292	525845	3323	504802
The Genomics Team in Google Health	PACBIO	NA	DeepVariant PacBio	INDEL	Difficult-to-Map Regions	20	25	0.989143	0.98757	0.99072	207	16489	153	16337
The Genomics Team in Google Health	PACBIO	NA	DeepVariant PacBio	INDEL	MHC	13	15	0.972635	0.981919	0.96353	31	1706	60	1630
The Genomics Team in Google Health	PACBIO	NA	DeepVariant PacBio	SNP	All Benchmark Regions	373	630	0.99905	0.999034	0.999066	3220	3343303	3125	3340396
The Genomics Team in Google Health	PACBIO	NA	DeepVariant PacBio	SNP	Difficult-to-Map Regions	124	311	0.991785	0.992254	0.991318	2010	259232	2264	259038
The Genomics Team in Google Health	PACBIO	NA	DeepVariant PacBio	SNP	MHC	14	25	0.992834	0.997716	0.988003	45	19895	234	19912
The Genomics Team in Google Health	PACBIO	NA	DeepVariant PacBio	SNVandINDEL	All Benchmark Regions	1258	2414	0.998321	0.998316	0.998325	6522	3869151	6450	3845200
The Genomics Team in Google Health	PACBIO	NA	DeepVariant PacBio	SNVandINDEL	Difficult-to-Map Regions	144	336	0.991627	0.991973	0.991282	2217	275722	2417	275375
The Genomics Team in Google Health	PACBIO	NA	DeepVariant PacBio	SNVandINDEL	MHC	27	41	0.991251	0.996451	0.986107	77	21602	294	21542
The Genomics Team in Google Health	PACBIO	NA	DeepVariant PacBio (filtered for precision)	INDEL	All Benchmark Regions	597	1312	0.993157	0.995617	0.990709	2306	524048	4715	503408
The Genomics Team in Google Health	PACBIO	NA	DeepVariant PacBio (filtered for precision)	INDEL	Difficult-to-Map Regions	18	20	0.989486	0.990043	0.98893	165	16459	182	16307
The Genomics Team in Google Health	PACBIO	NA	DeepVariant PacBio (filtered for precision)	INDEL	MHC	12	13	0.972231	0.983851	0.960893	28	1702	64	1626
The Genomics Team in Google Health	PACBIO	NA	DeepVariant PacBio (filtered for precision)	SNP	All Benchmark Regions	362	493	0.999005	0.999209	0.998801	2636	3342311	4009	3339511
The Genomics Team in Google Health	PACBIO	NA	DeepVariant PacBio (filtered for precision)	SNP	Difficult-to-Map Regions	108	270	0.991442	0.993407	0.989486	1706	258753	2743	258559
The Genomics Team in Google Health	PACBIO	NA	DeepVariant PacBio (filtered for precision)	SNP	MHC	14	23	0.992773	0.997842	0.987758	43	19890	238	19907
The Genomics Team in Google Health	PACBIO	NA	DeepVariant PacBio (filtered for precision)	SNVandINDEL	All Benchmark Regions	959	1808	0.998227	0.998721	0.997733	4950	3866360	8726	3842921
The Genomics Team in Google Health	PACBIO	NA	DeepVariant PacBio (filtered for precision)	SNVandINDEL	Difficult-to-Map Regions	126	290	0.991325	0.993205	0.989453	1871	275212	2925	274867
The Genomics Team in Google Health	PACBIO	NA	DeepVariant PacBio (filtered for precision)	SNVandINDEL	MHC	26	37	0.991169	0.996726	0.985676	71	21592	303	21533
0GOOR	PACBIO	NA	0GOOR	INDEL	All Benchmark Regions	4139	18992	0.930478	0.920077	0.941118	42088	484683	29908	478209
0GOOR	PACBIO	NA	0GOOR	INDEL	Difficult-to-Map Regions	139	165	0.952551	0.926185	0.980471	1309	16468	322	16168
0GOOR	PACBIO	NA	0GOOR	INDEL	MHC	70	19	0.949006	0.919047	0.981036	154	1772	32	1660
0GOOR	PACBIO	NA	0GOOR	SNP	All Benchmark Regions	2602	3242	0.995945	0.993607	0.998295	21460	3338642	5699	3337822
0GOOR	PACBIO	NA	0GOOR	SNP	Difficult-to-Map Regions	1158	563	0.971898	0.951638	0.993043	13161	259552	1815	259489
0GOOR	PACBIO	NA	0GOOR	SNP	MHC	436	38	0.972591	0.949681	0.996635	1061	20030	56	20086
0GOOR	PACBIO	NA	0GOOR	SNVandINDEL	All Benchmark Regions	6748	22235	0.987184	0.983641	0.990752	63549	3823326	35609	3816031
0GOOR	PACBIO	NA	0GOOR	SNVandINDEL	Difficult-to-Map Regions	1298	728	0.970728	0.950081	0.992297	14470	276021	2137	275657
0GOOR	PACBIO	NA	0GOOR	SNVandINDEL	MHC	506	61	0.970663	0.947103	0.995427	1218	21802	91	21746
BARQS	ILLUMINA	NA	BARQS	INDEL	All Benchmark Regions	1919	6054	0.974986	0.981357	0.968698	9138	491634	15612	492225
BARQS	ILLUMINA	NA	BARQS	INDEL	Difficult-to-Map Regions	130	253	0.859684	0.938449	0.793132	849	12986	3411	13080
BARQS	ILLUMINA	NA	BARQS	INDEL	MHC	52	22	0.941063	0.939763	0.942377	102	1644	91	1594
BARQS	ILLUMINA	NA	BARQS	SNP	All Benchmark Regions	6987	3980	0.986938	0.99038	0.98352	31618	3293444	55091	3288421
BARQS	ILLUMINA	NA	BARQS	SNP	Difficult-to-Map Regions	1155	2474	0.875641	0.947185	0.814146	11876	212990	48563	212742
BARQS	ILLUMINA	NA	BARQS	SNP	MHC	429	101	0.956848	0.955494	0.958209	897	19319	834	19311
BARQS	ILLUMINA	NA	BARQS	SNVandINDEL	All Benchmark Regions	8917	10035	0.985367	0.989198	0.981565	40769	3785079	70891	3780648
BARQS	ILLUMINA	NA	BARQS	SNVandINDEL	Difficult-to-Map Regions	1285	2728	0.874702	0.946677	0.812898	12728	225977	51975	225822
BARQS	ILLUMINA	NA	BARQS	SNVandINDEL	MHC	481	123	0.955601	0.95422	0.956987	1001	20963	927	20906
Wasai Technology	ILLUMINA	NA	Wasai Technology	INDEL	All Benchmark Regions	318	2546	0.981987	0.991616	0.972543	4356	515228	13951	494178
Wasai Technology	ILLUMINA	NA	Wasai Technology	INDEL	Difficult-to-Map Regions	149	267	0.882067	0.912522	0.85358	1369	14286	2414	14075
Wasai Technology	ILLUMINA	NA	Wasai Technology	INDEL	MHC	3	17	0.0138908	0.367666	0.0070927	22	13	1679	12
Wasai Technology	ILLUMINA	NA	Wasai Technology	SNP	All Benchmark Regions	2515	6603	0.979766	0.990072	0.969673	32515	3243063	101397	3242124
Wasai Technology	ILLUMINA	NA	Wasai Technology	SNP	Difficult-to-Map Regions	1897	4274	0.886173	0.906253	0.866964	23431	226553	34760	226543
Wasai Technology	ILLUMINA	NA	Wasai Technology	SNP	MHC	44	140	0.0230432	0.5291	0.0117939	210	238	19906	238
Wasai Technology	ILLUMINA	NA	Wasai Technology	SNVandINDEL	All Benchmark Regions	2835	9149	0.980064	0.990284	0.970052	36872	3758293	115349	3736304
Wasai Technology	ILLUMINA	NA	Wasai Technology	SNVandINDEL	Difficult-to-Map Regions	2048	4542	0.885934	0.906622	0.86617	24801	240839	37174	240619
Wasai Technology	ILLUMINA	NA	Wasai Technology	SNVandINDEL	MHC	48	157	0.0223405	0.51725	0.0114326	233	251	21586	250
TryHard	ILLUMINA	NA	bwamem-deepvariant	INDEL	All Benchmark Regions	252	2600	0.990076	0.993912	0.986271	3200	522518	6973	501153
TryHard	ILLUMINA	NA	bwamem-deepvariant	INDEL	Difficult-to-Map Regions	48	137	0.934561	0.970115	0.901521	464	15078	1624	14866
TryHard	ILLUMINA	NA	bwamem-deepvariant	INDEL	MHC	9	11	0.956403	0.985899	0.928785	23	1643	112	1571
TryHard	ILLUMINA	NA	bwamem-deepvariant	SNP	All Benchmark Regions	625	2875	0.994569	0.997408	0.991746	8622	3317522	27571	3315924
TryHard	ILLUMINA	NA	bwamem-deepvariant	SNP	Difficult-to-Map Regions	475	1951	0.939365	0.971602	0.909198	6946	237641	23722	237580
TryHard	ILLUMINA	NA	bwamem-deepvariant	SNP	MHC	42	91	0.95535	0.991311	0.922128	161	18564	1437	18584
TryHard	ILLUMINA	NA	bwamem-deepvariant	SNVandINDEL	All Benchmark Regions	877	5475	0.993968	0.99693	0.991024	11823	3840043	34544	3817079
TryHard	ILLUMINA	NA	bwamem-deepvariant	SNVandINDEL	Difficult-to-Map Regions	524	2088	0.93908	0.971513	0.908743	7410	252720	25346	252446
TryHard	ILLUMINA	NA	bwamem-deepvariant	SNVandINDEL	MHC	51	103	0.955426	0.990869	0.922646	185	20207	1549	20156
TryHard	MULTI	ILLUMINAPACBIO	Winnowmap-bwamem-deepvariant	INDEL	All Benchmark Regions	4236	2707	0.987305	0.985611	0.989005	7735	529881	5583	502543
TryHard	MULTI	ILLUMINAPACBIO	Winnowmap-bwamem-deepvariant	INDEL	Difficult-to-Map Regions	252	147	0.961193	0.956393	0.966041	749	16438	560	15930
TryHard	MULTI	ILLUMINAPACBIO	Winnowmap-bwamem-deepvariant	INDEL	MHC	87	12	0.939874	0.942577	0.937354	102	1682	96	1586
TryHard	MULTI	ILLUMINAPACBIO	Winnowmap-bwamem-deepvariant	SNP	All Benchmark Regions	2984	861	0.997681	0.996862	0.998501	10508	3338299	5000	3338509
TryHard	MULTI	ILLUMINAPACBIO	Winnowmap-bwamem-deepvariant	SNP	Difficult-to-Map Regions	671	362	0.981496	0.975303	0.987769	6535	258117	3191	258111
TryHard	MULTI	ILLUMINAPACBIO	Winnowmap-bwamem-deepvariant	SNP	MHC	78	41	0.972161	0.991297	0.953869	167	19197	805	19224
TryHard	MULTI	ILLUMINAPACBIO	Winnowmap-bwamem-deepvariant	SNVandINDEL	All Benchmark Regions	7220	3568	0.996276	0.995305	0.997248	18245	3868182	10585	3841053
TryHard	MULTI	ILLUMINAPACBIO	Winnowmap-bwamem-deepvariant	SNVandINDEL	Difficult-to-Map Regions	923	509	0.980276	0.97415	0.986479	7285	274556	3752	274042
TryHard	MULTI	ILLUMINAPACBIO	Winnowmap-bwamem-deepvariant	SNVandINDEL	MHC	165	53	0.969516	0.987186	0.95259	270	20880	902	20810
TryHard	PACBIO	NA	winnowmap-deepvariant	INDEL	All Benchmark Regions	2618	4226	0.985856	0.986289	0.985423	7354	529433	7395	500722
TryHard	PACBIO	NA	winnowmap-deepvariant	INDEL	Difficult-to-Map Regions	74	43	0.987298	0.987817	0.986779	208	16864	218	16272
TryHard	PACBIO	NA	winnowmap-deepvariant	INDEL	MHC	23	12	0.958868	0.978883	0.939706	36	1713	97	1590
TryHard	PACBIO	NA	winnowmap-deepvariant	SNP	All Benchmark Regions	712	966	0.998502	0.998875	0.998129	3759	3336911	6244	3337268
TryHard	PACBIO	NA	winnowmap-deepvariant	SNP	Difficult-to-Map Regions	102	330	0.989881	0.993457	0.986331	1697	257731	3566	257736
TryHard	PACBIO	NA	winnowmap-deepvariant	SNP	MHC	26	37	0.97245	0.995263	0.950747	88	19112	906	19161
TryHard	PACBIO	NA	winnowmap-deepvariant	SNVandINDEL	All Benchmark Regions	3330	5192	0.996793	0.997132	0.996453	11117	3866345	13640	3837991
TryHard	PACBIO	NA	winnowmap-deepvariant	SNVandINDEL	Difficult-to-Map Regions	176	373	0.989722	0.993109	0.986358	1905	274596	3784	274009
TryHard	PACBIO	NA	winnowmap-deepvariant	SNVandINDEL	MHC	49	51	0.971351	0.993894	0.949892	124	20825	1004	20751
H9OJ3	ILLUMINA	NA	H9OJ3	INDEL	All Benchmark Regions	253	31817	0.810872	0.91887	0.725591	32530	368432	139433	368694
H9OJ3	ILLUMINA	NA	H9OJ3	INDEL	Difficult-to-Map Regions	77	534	0.690886	0.902001	0.559852	1002	9222	7258	9232
H9OJ3	ILLUMINA	NA	H9OJ3	INDEL	MHC	4	61	0.758573	0.939318	0.636225	69	1076	615	1076
H9OJ3	ILLUMINA	NA	H9OJ3	SNP	All Benchmark Regions	1092	22935	0.942478	0.990124	0.899208	29988	3007200	336992	3006523
H9OJ3	ILLUMINA	NA	H9OJ3	SNP	Difficult-to-Map Regions	817	3381	0.750473	0.944143	0.622733	9627	162740	98581	162724
H9OJ3	ILLUMINA	NA	H9OJ3	SNP	MHC	37	294	0.798711	0.973123	0.677335	375	13655	6498	13651
H9OJ3	ILLUMINA	NA	H9OJ3	SNVandINDEL	All Benchmark Regions	1345	54759	0.926063	0.981814	0.876304	62523	3375633	476425	3375217
H9OJ3	ILLUMINA	NA	H9OJ3	SNVandINDEL	Difficult-to-Map Regions	895	3915	0.747014	0.941783	0.619	10629	171962	105840	171956
H9OJ3	ILLUMINA	NA	H9OJ3	SNVandINDEL	MHC	42	356	0.795634	0.97057	0.674151	445	14731	7113	14727
Genomics Division at ITER	ILLUMINA	NA	ITER (v1) - Illumina	INDEL	All Benchmark Regions	499	2527	0.978953	0.992313	0.965949	3965	511826	17285	490827
Genomics Division at ITER	ILLUMINA	NA	ITER (v1) - Illumina	INDEL	Difficult-to-Map Regions	78	147	0.846267	0.95344	0.760754	622	12751	3945	12545
Genomics Division at ITER	ILLUMINA	NA	ITER (v1) - Illumina	INDEL	MHC	3	17	0.0103701	0.30117	0.00528577	21	9	1682	9
Genomics Division at ITER	ILLUMINA	NA	ITER (v1) - Illumina	SNP	All Benchmark Regions	1535	1522	0.972782	0.99578	0.950823	13427	3180030	164357	3179098
Genomics Division at ITER	ILLUMINA	NA	ITER (v1) - Illumina	SNP	Difficult-to-Map Regions	467	413	0.770172	0.968868	0.639238	5319	167047	94085	167037
Genomics Division at ITER	ILLUMINA	NA	ITER (v1) - Illumina	SNP	MHC	3	40	0.00805202	0.620456	0.00405487	45	82	20070	82
Genomics Division at ITER	ILLUMINA	NA	ITER (v1) - Illumina	SNVandINDEL	All Benchmark Regions	2036	4049	0.973595	0.995299	0.952819	17401	3691859	181644	3669927
Genomics Division at ITER	ILLUMINA	NA	ITER (v1) - Illumina	SNVandINDEL	Difficult-to-Map Regions	551	563	0.775052	0.967743	0.646471	5954	179803	98032	179588
Genomics Division at ITER	ILLUMINA	NA	ITER (v1) - Illumina	SNVandINDEL	MHC	6	57	0.00827143	0.56424	0.00416937	67	91	21751	91
Genomics Division at ITER	ILLUMINA	NA	ITER (v2) - Illumina filtered	INDEL	All Benchmark Regions	222	2292	0.975079	0.994258	0.956627	2928	507070	22029	486090
Genomics Division at ITER	ILLUMINA	NA	ITER (v2) - Illumina filtered	INDEL	Difficult-to-Map Regions	25	35	0.722909	0.981591	0.572134	179	9628	7055	9434
Genomics Division at ITER	ILLUMINA	NA	ITER (v2) - Illumina filtered	INDEL	MHC	0	0	0.00407853	0.603022	0.00204739	0	3	1689	3
Genomics Division at ITER	ILLUMINA	NA	ITER (v2) - Illumina filtered	SNP	All Benchmark Regions	612	1342	0.970001	0.997755	0.943749	7099	3156376	188076	3155445
Genomics Division at ITER	ILLUMINA	NA	ITER (v2) - Illumina filtered	SNP	Difficult-to-Map Regions	232	295	0.712104	0.978493	0.559728	3212	146269	115041	146260
Genomics Division at ITER	ILLUMINA	NA	ITER (v2) - Illumina filtered	SNP	MHC	2	27	0.0065601	0.642416	0.00329927	31	66	20085	66
Genomics Division at ITER	ILLUMINA	NA	ITER (v2) - Illumina filtered	SNVandINDEL	All Benchmark Regions	835	3634	0.970668	0.99727	0.945448	10028	3663452	210111	3641539
Genomics Division at ITER	ILLUMINA	NA	ITER (v2) - Illumina filtered	SNVandINDEL	Difficult-to-Map Regions	258	331	0.712752	0.978681	0.560466	3394	155898	122096	155696
Genomics Division at ITER	ILLUMINA	NA	ITER (v2) - Illumina filtered	SNVandINDEL	MHC	2	28	0.00636969	0.640125	0.00320267	32	70	21774	70
Genomics Division at ITER	MULTI	ILLUMINAPACBIOONT	ITER (v3) - Illumina + PacBio + ONT	INDEL	All Benchmark Regions	1042	2515	0.978238	0.991283	0.965532	4496	511299	17497	490616
Genomics Division at ITER	MULTI	ILLUMINAPACBIOONT	ITER (v3) - Illumina + PacBio + ONT	INDEL	Difficult-to-Map Regions	124	144	0.845533	0.950225	0.76162	665	12708	3933	12566
Genomics Division at ITER	MULTI	ILLUMINAPACBIOONT	ITER (v3) - Illumina + PacBio + ONT	INDEL	MHC	3	17	0.0103701	0.30117	0.00528577	21	9	1682	9
Genomics Division at ITER	MULTI	ILLUMINAPACBIOONT	ITER (v3) - Illumina + PacBio + ONT	SNP	All Benchmark Regions	26837	5625	0.981111	0.981098	0.981124	63175	3281592	63106	3280409
Genomics Division at ITER	MULTI	ILLUMINAPACBIOONT	ITER (v3) - Illumina + PacBio + ONT	SNP	Difficult-to-Map Regions	1835	3222	0.9275	0.934277	0.920822	16930	240708	20688	240617
Genomics Division at ITER	MULTI	ILLUMINAPACBIOONT	ITER (v3) - Illumina + PacBio + ONT	SNP	MHC	25	507	0.0791077	0.592812	0.0423816	578	854	19295	854
Genomics Division at ITER	MULTI	ILLUMINAPACBIOONT	ITER (v3) - Illumina + PacBio + ONT	SNVandINDEL	All Benchmark Regions	27880	8140	0.98076	0.982459	0.979068	67674	3792896	80608	3771029
Genomics Division at ITER	MULTI	ILLUMINAPACBIOONT	ITER (v3) - Illumina + PacBio + ONT	SNVandINDEL	Difficult-to-Map Regions	1961	3366	0.923062	0.935063	0.911366	17597	253416	24621	253183
Genomics Division at ITER	MULTI	ILLUMINAPACBIOONT	ITER (v3) - Illumina + PacBio + ONT	SNVandINDEL	MHC	29	524	0.0741913	0.586869	0.0395987	600	865	20977	865
Genomics Division at ITER	MULTI	ILLUMINAPACBIOONT	ITER (v4) - Illumina + PacBio + ONT filtered	INDEL	All Benchmark Regions	1020	2514	0.978258	0.991328	0.965529	4473	511323	17499	490615
Genomics Division at ITER	MULTI	ILLUMINAPACBIOONT	ITER (v4) - Illumina + PacBio + ONT filtered	INDEL	Difficult-to-Map Regions	123	145	0.845497	0.950262	0.761539	664	12709	3933	12562
Genomics Division at ITER	MULTI	ILLUMINAPACBIOONT	ITER (v4) - Illumina + PacBio + ONT filtered	INDEL	MHC	3	17	0.0103701	0.30117	0.00528577	21	9	1682	9
Genomics Division at ITER	MULTI	ILLUMINAPACBIOONT	ITER (v4) - Illumina + PacBio + ONT filtered	SNP	All Benchmark Regions	15276	4809	0.983276	0.989532	0.977098	34563	3268090	76570	3266948
Genomics Division at ITER	MULTI	ILLUMINAPACBIOONT	ITER (v4) - Illumina + PacBio + ONT filtered	SNP	Difficult-to-Map Regions	1194	2898	0.930263	0.95419	0.907507	11389	237226	24167	237138
Genomics Division at ITER	MULTI	ILLUMINAPACBIOONT	ITER (v4) - Illumina + PacBio + ONT filtered	SNP	MHC	5	237	0.043537	0.647702	0.0225254	247	454	19700	454
Genomics Division at ITER	MULTI	ILLUMINAPACBIOONT	ITER (v4) - Illumina + PacBio + ONT filtered	SNVandINDEL	All Benchmark Regions	16296	7324	0.982623	0.989775	0.975573	39037	3779420	94086	3757567
Genomics Division at ITER	MULTI	ILLUMINAPACBIOONT	ITER (v4) - Illumina + PacBio + ONT filtered	SNVandINDEL	Difficult-to-Map Regions	1319	3043	0.925593	0.953989	0.898838	12054	249935	28102	249700
Genomics Division at ITER	MULTI	ILLUMINAPACBIOONT	ITER (v4) - Illumina + PacBio + ONT filtered	SNVandINDEL	MHC	8	255	0.0411326	0.632685	0.0212574	269	464	21381	464
Sentieon	MULTI	ILLUMINAPACBIO	Combination of Illumina and PacBio HIFI submission	INDEL	All Benchmark Regions	298	827	0.997514	0.99739	0.997637	1383	528737	1201	506928
Sentieon	MULTI	ILLUMINAPACBIO	Combination of Illumina and PacBio HIFI submission	INDEL	Difficult-to-Map Regions	24	85	0.988108	0.988984	0.987233	183	16523	210	16279
Sentieon	MULTI	ILLUMINAPACBIO	Combination of Illumina and PacBio HIFI submission	INDEL	MHC	12	10	0.984985	0.987308	0.982684	24	1870	28	1663
Sentieon	MULTI	ILLUMINAPACBIO	Combination of Illumina and PacBio HIFI submission	SNP	All Benchmark Regions	246	749	0.999206	0.999193	0.99922	2694	3341715	2608	3340912
Sentieon	MULTI	ILLUMINAPACBIO	Combination of Illumina and PacBio HIFI submission	SNP	Difficult-to-Map Regions	142	630	0.991677	0.992266	0.991088	2015	258972	2322	258978
Sentieon	MULTI	ILLUMINAPACBIO	Combination of Illumina and PacBio HIFI submission	SNP	MHC	9	20	0.995787	0.998095	0.993493	37	19839	112	20022
Sentieon	MULTI	ILLUMINAPACBIO	Combination of Illumina and PacBio HIFI submission	SNVandINDEL	All Benchmark Regions	544	1577	0.998979	0.998946	0.999011	4078	3870455	3810	3847842
Sentieon	MULTI	ILLUMINAPACBIO	Combination of Illumina and PacBio HIFI submission	SNVandINDEL	Difficult-to-Map Regions	166	715	0.991464	0.992068	0.99086	2199	275495	2532	275258
Sentieon	MULTI	ILLUMINAPACBIO	Combination of Illumina and PacBio HIFI submission	SNVandINDEL	MHC	22	31	0.994899	0.997156	0.992655	62	21708	140	21685
Sentieon	MULTI	ILLUMINAPACBIO	Combination of Illumina and PacBio HIFI submission Model2	INDEL	All Benchmark Regions	270	793	0.997556	0.99753	0.997582	1308	528708	1229	506900
Sentieon	MULTI	ILLUMINAPACBIO	Combination of Illumina and PacBio HIFI submission Model2	INDEL	Difficult-to-Map Regions	23	81	0.987345	0.989377	0.985322	176	16491	242	16248
Sentieon	MULTI	ILLUMINAPACBIO	Combination of Illumina and PacBio HIFI submission Model2	INDEL	MHC	11	12	0.984505	0.987255	0.98178	24	1862	30	1661
Sentieon	MULTI	ILLUMINAPACBIO	Combination of Illumina and PacBio HIFI submission Model2	SNP	All Benchmark Regions	233	720	0.999065	0.999214	0.998915	2623	3340703	3625	3339896
Sentieon	MULTI	ILLUMINAPACBIO	Combination of Illumina and PacBio HIFI submission Model2	SNP	Difficult-to-Map Regions	120	606	0.990098	0.992762	0.987448	1877	258020	3276	258027
Sentieon	MULTI	ILLUMINAPACBIO	Combination of Illumina and PacBio HIFI submission Model2	SNP	MHC	8	19	0.994154	0.998237	0.990108	35	19774	180	19954
Sentieon	MULTI	ILLUMINAPACBIO	Combination of Illumina and PacBio HIFI submission Model2	SNVandINDEL	All Benchmark Regions	504	1514	0.998862	0.998984	0.99874	3931	3869413	4854	3846798
Sentieon	MULTI	ILLUMINAPACBIO	Combination of Illumina and PacBio HIFI submission Model2	SNVandINDEL	Difficult-to-Map Regions	144	687	0.989933	0.992558	0.987322	2053	274512	3518	274275
Sentieon	MULTI	ILLUMINAPACBIO	Combination of Illumina and PacBio HIFI submission Model2	SNVandINDEL	MHC	20	31	0.993355	0.997282	0.989463	59	21637	210	21615
Sentieon	MULTI	ILLUMINAPACBIOONT	Combination of Illumina, PacBio HIFI, and Oxford Nanopore submission	INDEL	All Benchmark Regions	294	821	0.997536	0.997408	0.997663	1373	528555	1187	506942
Sentieon	MULTI	ILLUMINAPACBIOONT	Combination of Illumina, PacBio HIFI, and Oxford Nanopore submission	INDEL	Difficult-to-Map Regions	23	85	0.988102	0.989003	0.987202	183	16507	211	16279
Sentieon	MULTI	ILLUMINAPACBIOONT	Combination of Illumina, PacBio HIFI, and Oxford Nanopore submission	INDEL	MHC	8	4	0.991063	0.991505	0.990622	14	1687	15	1676
Sentieon	MULTI	ILLUMINAPACBIOONT	Combination of Illumina, PacBio HIFI, and Oxford Nanopore submission	SNP	All Benchmark Regions	250	742	0.999222	0.999195	0.99925	2688	3342088	2506	3341012
Sentieon	MULTI	ILLUMINAPACBIOONT	Combination of Illumina, PacBio HIFI, and Oxford Nanopore submission	SNP	Difficult-to-Map Regions	142	630	0.991685	0.992278	0.991095	2012	258993	2321	258980
Sentieon	MULTI	ILLUMINAPACBIOONT	Combination of Illumina, PacBio HIFI, and Oxford Nanopore submission	SNP	MHC	11	13	0.998442	0.998454	0.998429	30	20211	27	20122
Sentieon	MULTI	ILLUMINAPACBIOONT	Combination of Illumina, PacBio HIFI, and Oxford Nanopore submission	SNVandINDEL	All Benchmark Regions	544	1563	0.998995	0.998951	0.99904	4062	3870646	3695	3847956
Sentieon	MULTI	ILLUMINAPACBIOONT	Combination of Illumina, PacBio HIFI, and Oxford Nanopore submission	SNVandINDEL	Difficult-to-Map Regions	165	716	0.991472	0.992081	0.990863	2195	275500	2531	275259
Sentieon	MULTI	ILLUMINAPACBIOONT	Combination of Illumina, PacBio HIFI, and Oxford Nanopore submission	SNVandINDEL	MHC	21	17	0.99787	0.997915	0.997824	44	21898	42	21798
Sentieon	MULTI	ILLUMINAPACBIOONT	Combination of Illumina, PacBio HIFI, and Oxford Nanopore submission Model2	INDEL	All Benchmark Regions	268	786	0.997579	0.997548	0.997611	1299	528533	1214	506915
Sentieon	MULTI	ILLUMINAPACBIOONT	Combination of Illumina, PacBio HIFI, and Oxford Nanopore submission Model2	INDEL	Difficult-to-Map Regions	21	82	0.98737	0.989456	0.985292	175	16475	242	16247
Sentieon	MULTI	ILLUMINAPACBIOONT	Combination of Illumina, PacBio HIFI, and Oxford Nanopore submission Model2	INDEL	MHC	8	4	0.991063	0.991505	0.990622	14	1687	15	1676
Sentieon	MULTI	ILLUMINAPACBIOONT	Combination of Illumina, PacBio HIFI, and Oxford Nanopore submission Model2	SNP	All Benchmark Regions	238	714	0.99909	0.999215	0.998966	2619	3341141	3454	3340065
Sentieon	MULTI	ILLUMINAPACBIOONT	Combination of Illumina, PacBio HIFI, and Oxford Nanopore submission Model2	SNP	Difficult-to-Map Regions	120	606	0.990112	0.992768	0.987469	1876	258045	3271	258032
Sentieon	MULTI	ILLUMINAPACBIOONT	Combination of Illumina, PacBio HIFI, and Oxford Nanopore submission Model2	SNP	MHC	11	13	0.998442	0.998454	0.998429	30	20211	27	20122
Sentieon	MULTI	ILLUMINAPACBIOONT	Combination of Illumina, PacBio HIFI, and Oxford Nanopore submission Model2	SNVandINDEL	All Benchmark Regions	506	1500	0.998887	0.998987	0.998787	3918	3869676	4669	3846982
Sentieon	MULTI	ILLUMINAPACBIOONT	Combination of Illumina, PacBio HIFI, and Oxford Nanopore submission Model2	SNVandINDEL	Difficult-to-Map Regions	142	688	0.989947	0.992569	0.98734	2050	274520	3513	274280
Sentieon	MULTI	ILLUMINAPACBIOONT	Combination of Illumina, PacBio HIFI, and Oxford Nanopore submission Model2	SNVandINDEL	MHC	21	17	0.99787	0.997915	0.997824	44	21898	42	21798
Sentieon	ILLUMINA	NA	Illumina short-read-data-only submission	INDEL	All Benchmark Regions	195	1071	0.995751	0.996969	0.994535	1602	526973	2776	505353
Sentieon	ILLUMINA	NA	Illumina short-read-data-only submission	INDEL	Difficult-to-Map Regions	35	126	0.945675	0.976463	0.91677	370	15351	1372	15117
Sentieon	ILLUMINA	NA	Illumina short-read-data-only submission	INDEL	MHC	12	7	0.982261	0.987477	0.977116	23	1854	36	1653
Sentieon	ILLUMINA	NA	Illumina short-read-data-only submission	SNP	All Benchmark Regions	579	1525	0.995925	0.998284	0.993576	5708	3322859	21469	3322044
Sentieon	ILLUMINA	NA	Illumina short-read-data-only submission	SNP	Difficult-to-Map Regions	445	1385	0.949949	0.980528	0.921221	4780	240721	20582	240721
Sentieon	ILLUMINA	NA	Illumina short-read-data-only submission	SNP	MHC	28	63	0.986759	0.994418	0.979221	108	19561	415	19735
Sentieon	ILLUMINA	NA	Illumina short-read-data-only submission	SNVandINDEL	All Benchmark Regions	774	2596	0.995899	0.998104	0.993703	7310	3849834	24245	3827399
Sentieon	ILLUMINA	NA	Illumina short-read-data-only submission	SNVandINDEL	Difficult-to-Map Regions	481	1512	0.949694	0.980283	0.920956	5150	256073	21954	255839
Sentieon	ILLUMINA	NA	Illumina short-read-data-only submission	SNVandINDEL	MHC	40	71	0.986378	0.993813	0.979057	132	21415	452	21388
Sentieon	PACBIO	NA	PacBio HIFI only submission	INDEL	All Benchmark Regions	1565	4721	0.980633	0.984819	0.976482	7963	516576	11948	496179
Sentieon	PACBIO	NA	PacBio HIFI only submission	INDEL	Difficult-to-Map Regions	22	47	0.989121	0.992121	0.98614	130	16503	228	16261
Sentieon	PACBIO	NA	PacBio HIFI only submission	INDEL	MHC	12	10	0.984985	0.987308	0.982684	24	1870	28	1663
Sentieon	PACBIO	NA	PacBio HIFI only submission	SNP	All Benchmark Regions	257	580	0.999214	0.999301	0.999127	2332	3341349	2919	3340602
Sentieon	PACBIO	NA	PacBio HIFI only submission	SNP	Difficult-to-Map Regions	113	335	0.993155	0.994609	0.991706	1400	259132	2159	259139
Sentieon	PACBIO	NA	PacBio HIFI only submission	SNP	MHC	9	20	0.995787	0.998095	0.993493	37	19839	112	20022
Sentieon	PACBIO	NA	PacBio HIFI only submission	SNVandINDEL	All Benchmark Regions	1822	5302	0.996738	0.997337	0.996139	10299	3857927	14867	3836783
Sentieon	PACBIO	NA	PacBio HIFI only submission	SNVandINDEL	Difficult-to-Map Regions	136	383	0.992915	0.994459	0.991375	1530	275636	2387	275401
Sentieon	PACBIO	NA	PacBio HIFI only submission	SNVandINDEL	MHC	22	31	0.994899	0.997156	0.992655	62	21708	140	21685
Sentieon	PACBIO	NA	PacBio HIFI only submission Model2	INDEL	All Benchmark Regions	1551	4686	0.980702	0.984965	0.976477	7885	516568	11951	496177
Sentieon	PACBIO	NA	PacBio HIFI only submission Model2	INDEL	Difficult-to-Map Regions	19	42	0.988636	0.99333	0.983987	109	16468	263	16226
Sentieon	PACBIO	NA	PacBio HIFI only submission Model2	INDEL	MHC	11	12	0.984505	0.987255	0.98178	24	1862	30	1661
Sentieon	PACBIO	NA	PacBio HIFI only submission Model2	SNP	All Benchmark Regions	215	538	0.999045	0.999406	0.998681	1979	3339864	4408	3339113
Sentieon	PACBIO	NA	PacBio HIFI only submission Model2	SNP	Difficult-to-Map Regions	72	304	0.990984	0.995779	0.986234	1089	257703	3593	257710
Sentieon	PACBIO	NA	PacBio HIFI only submission Model2	SNP	MHC	8	19	0.994154	0.998237	0.990108	35	19774	180	19954
Sentieon	PACBIO	NA	PacBio HIFI only submission Model2	SNVandINDEL	All Benchmark Regions	1766	5224	0.996599	0.997448	0.995752	9867	3856434	16359	3835292
Sentieon	PACBIO	NA	PacBio HIFI only submission Model2	SNVandINDEL	Difficult-to-Map Regions	92	347	0.990843	0.995632	0.986101	1199	274171	3856	273936
Sentieon	PACBIO	NA	PacBio HIFI only submission Model2	SNVandINDEL	MHC	20	31	0.993355	0.997282	0.989463	59	21637	210	21615
ISKOS	ILLUMINA	NA	ISKOS	INDEL	All Benchmark Regions	203	1189	0.950943	0.994948	0.910667	2405	473599	45392	462736
ISKOS	ILLUMINA	NA	ISKOS	INDEL	Difficult-to-Map Regions	79	150	0.879938	0.934018	0.831779	976	13822	2774	13716
ISKOS	ILLUMINA	NA	ISKOS	INDEL	MHC	51	13	0.890381	0.923707	0.859382	122	1485	238	1454
ISKOS	ILLUMINA	NA	ISKOS	SNP	All Benchmark Regions	1568	2252	0.991084	0.995171	0.98703	16012	3300118	43360	3300158
ISKOS	ILLUMINA	NA	ISKOS	SNP	Difficult-to-Map Regions	835	1536	0.903855	0.951837	0.860479	11376	224847	36454	224849
ISKOS	ILLUMINA	NA	ISKOS	SNP	MHC	576	119	0.946154	0.93699	0.9555	1292	19228	894	19257
ISKOS	ILLUMINA	NA	ISKOS	SNVandINDEL	All Benchmark Regions	1772	3443	0.985966	0.995143	0.976956	18417	3773718	88752	3762896
ISKOS	ILLUMINA	NA	ISKOS	SNVandINDEL	Difficult-to-Map Regions	915	1687	0.902441	0.950786	0.858775	12352	238670	39228	238565
ISKOS	ILLUMINA	NA	ISKOS	SNVandINDEL	MHC	628	132	0.942001	0.936025	0.948055	1414	20713	1133	20711
The UCSC CGL and Google Health	PACBIO	NA	Margin-PEPPER-DeepVariant (PacBIO)	INDEL	All Benchmark Regions	1430	4670	0.983676	0.986673	0.980696	6990	517650	9807	498320
The UCSC CGL and Google Health	PACBIO	NA	Margin-PEPPER-DeepVariant (PacBIO)	INDEL	Difficult-to-Map Regions	20	42	0.972309	0.978785	0.96592	345	16058	562	15928
The UCSC CGL and Google Health	PACBIO	NA	Margin-PEPPER-DeepVariant (PacBIO)	INDEL	MHC	15	12	0.973224	0.980501	0.96607	32	1718	57	1635
The UCSC CGL and Google Health	PACBIO	NA	Margin-PEPPER-DeepVariant (PacBIO)	SNP	All Benchmark Regions	692	347	0.997543	0.998543	0.996546	4751	3334762	11544	3331974
The UCSC CGL and Google Health	PACBIO	NA	Margin-PEPPER-DeepVariant (PacBIO)	SNP	Difficult-to-Map Regions	282	147	0.974846	0.985783	0.964159	3429	252138	9359	251941
The UCSC CGL and Google Health	PACBIO	NA	Margin-PEPPER-DeepVariant (PacBIO)	SNP	MHC	49	18	0.989278	0.992735	0.985844	145	19850	285	19868
The UCSC CGL and Google Health	PACBIO	NA	Margin-PEPPER-DeepVariant (PacBIO)	SNVandINDEL	All Benchmark Regions	2125	5018	0.995692	0.996932	0.994455	11796	3852413	21356	3830296
The UCSC CGL and Google Health	PACBIO	NA	Margin-PEPPER-DeepVariant (PacBIO)	SNVandINDEL	Difficult-to-Map Regions	303	189	0.974692	0.985355	0.964264	3812	268196	9921	267870
The UCSC CGL and Google Health	PACBIO	NA	Margin-PEPPER-DeepVariant (PacBIO)	SNVandINDEL	MHC	64	32	0.988016	0.991747	0.984312	178	21568	342	21503
The UCSC CGL and Google Health	ONT	NA	PEPPER-DeepVariant (ONT_9to6)	INDEL	All Benchmark Regions	20512	19296	0.728498	0.863327	0.630099	52012	328621	187924	320172
The UCSC CGL and Google Health	ONT	NA	PEPPER-DeepVariant (ONT_9to6)	INDEL	Difficult-to-Map Regions	215	215	0.892171	0.954082	0.837808	670	13932	2673	13815
The UCSC CGL and Google Health	ONT	NA	PEPPER-DeepVariant (ONT_9to6)	INDEL	MHC	60	30	0.863967	0.936336	0.802003	95	1404	334	1357
The UCSC CGL and Google Health	ONT	NA	PEPPER-DeepVariant (ONT_9to6)	SNP	All Benchmark Regions	4440	1481	0.99645	0.997318	0.995584	8915	3329291	14716	3328757
The UCSC CGL and Google Health	ONT	NA	PEPPER-DeepVariant (ONT_9to6)	SNP	Difficult-to-Map Regions	241	482	0.987859	0.990452	0.985281	2466	257540	3841	257460
The UCSC CGL and Google Health	ONT	NA	PEPPER-DeepVariant (ONT_9to6)	SNP	MHC	30	17	0.973493	0.997346	0.950794	51	19145	957	19162
The UCSC CGL and Google Health	ONT	NA	PEPPER-DeepVariant (ONT_9to6)	SNVandINDEL	All Benchmark Regions	24952	20778	0.965147	0.983605	0.947369	60971	3657918	202706	3648934
The UCSC CGL and Google Health	ONT	NA	PEPPER-DeepVariant (ONT_9to6)	SNVandINDEL	Difficult-to-Map Regions	456	697	0.982488	0.988519	0.97653	3141	271473	6519	271277
The UCSC CGL and Google Health	ONT	NA	PEPPER-DeepVariant (ONT_9to6)	SNVandINDEL	MHC	90	47	0.965334	0.992928	0.939269	145	20550	1295	20519
The UCSC CGL and Google Health	ONT	NA	PEPPER-DeepVariant (ONT)	INDEL	All Benchmark Regions	22479	20981	0.725414	0.855059	0.629912	55717	328735	188017	320077
The UCSC CGL and Google Health	ONT	NA	PEPPER-DeepVariant (ONT)	INDEL	Difficult-to-Map Regions	225	233	0.891078	0.952172	0.837353	699	13927	2681	13808
The UCSC CGL and Google Health	ONT	NA	PEPPER-DeepVariant (ONT)	INDEL	MHC	63	32	0.861912	0.933144	0.800805	100	1402	336	1355
The UCSC CGL and Google Health	ONT	NA	PEPPER-DeepVariant (ONT)	SNP	All Benchmark Regions	4535	1616	0.996415	0.99725	0.995582	9143	3329275	14722	3328751
The UCSC CGL and Google Health	ONT	NA	PEPPER-DeepVariant (ONT)	SNP	Difficult-to-Map Regions	249	486	0.987838	0.990406	0.985282	2477	257540	3840	257461
The UCSC CGL and Google Health	ONT	NA	PEPPER-DeepVariant (ONT)	SNP	MHC	33	17	0.973353	0.997188	0.950668	54	19142	961	19159
The UCSC CGL and Google Health	ONT	NA	PEPPER-DeepVariant (ONT)	SNVandINDEL	All Benchmark Regions	27015	22598	0.964633	0.982567	0.947343	64899	3658016	202806	3648834
The UCSC CGL and Google Health	ONT	NA	PEPPER-DeepVariant (ONT)	SNVandINDEL	Difficult-to-Map Regions	474	719	0.982402	0.988372	0.976504	3182	271468	6525	271270
The UCSC CGL and Google Health	ONT	NA	PEPPER-DeepVariant (ONT)	SNVandINDEL	MHC	96	50	0.96504	0.99254	0.939061	154	20544	1301	20514
The UCSC CGL and Google Health	PACBIO	NA	PEPPER-DeepVariant (PacBIO)	INDEL	All Benchmark Regions	1445	4915	0.984641	0.986449	0.982839	7124	518618	8719	499409
The UCSC CGL and Google Health	PACBIO	NA	PEPPER-DeepVariant (PacBIO)	INDEL	Difficult-to-Map Regions	25	50	0.984532	0.98526	0.983806	240	16350	267	16223
The UCSC CGL and Google Health	PACBIO	NA	PEPPER-DeepVariant (PacBIO)	INDEL	MHC	9	11	0.977392	0.986807	0.968159	23	1724	54	1638
The UCSC CGL and Google Health	PACBIO	NA	PEPPER-DeepVariant (PacBIO)	SNP	All Benchmark Regions	542	630	0.998622	0.999154	0.998091	2815	3339914	6377	3337139
The UCSC CGL and Google Health	PACBIO	NA	PEPPER-DeepVariant (PacBIO)	SNP	Difficult-to-Map Regions	147	404	0.990105	0.993187	0.987043	1763	258121	3377	257921
The UCSC CGL and Google Health	PACBIO	NA	PEPPER-DeepVariant (PacBIO)	SNP	MHC	18	16	0.992796	0.997801	0.987842	41	19888	243	19909
The UCSC CGL and Google Health	PACBIO	NA	PEPPER-DeepVariant (PacBIO)	SNVandINDEL	All Benchmark Regions	1987	5546	0.996753	0.997428	0.996079	9945	3858535	15101	3836550
The UCSC CGL and Google Health	PACBIO	NA	PEPPER-DeepVariant (PacBIO)	SNVandINDEL	Difficult-to-Map Regions	173	454	0.989771	0.992709	0.986851	2013	274471	3644	274144
The UCSC CGL and Google Health	PACBIO	NA	PEPPER-DeepVariant (PacBIO)	SNVandINDEL	MHC	28	28	0.991587	0.996915	0.986316	64	21612	298	21547
The UCSC CGL and Google Health	MULTI	PACBIOONT	PEPPER-DeepVariant (PacBIO+ONT)	INDEL	All Benchmark Regions	1442	4855	0.984821	0.986617	0.983031	7035	518784	8621	499507
The UCSC CGL and Google Health	MULTI	PACBIOONT	PEPPER-DeepVariant (PacBIO+ONT)	INDEL	Difficult-to-Map Regions	25	51	0.984066	0.986427	0.981716	224	16319	301	16188
The UCSC CGL and Google Health	MULTI	PACBIOONT	PEPPER-DeepVariant (PacBIO+ONT)	INDEL	MHC	10	9	0.977049	0.988253	0.966096	20	1719	57	1635
The UCSC CGL and Google Health	MULTI	PACBIOONT	PEPPER-DeepVariant (PacBIO+ONT)	SNP	All Benchmark Regions	512	619	0.998709	0.999196	0.998223	2682	3340344	5940	3337579
The UCSC CGL and Google Health	MULTI	PACBIOONT	PEPPER-DeepVariant (PacBIO+ONT)	SNP	Difficult-to-Map Regions	92	399	0.990718	0.995861	0.98563	1068	257746	3748	257551
The UCSC CGL and Google Health	MULTI	PACBIOONT	PEPPER-DeepVariant (PacBIO+ONT)	SNP	MHC	12	15	0.992231	0.998156	0.986376	36	19858	274	19879
The UCSC CGL and Google Health	MULTI	PACBIOONT	PEPPER-DeepVariant (PacBIO+ONT)	SNVandINDEL	All Benchmark Regions	1955	5477	0.996852	0.997486	0.996219	9719	3859130	14565	3837088
The UCSC CGL and Google Health	MULTI	PACBIOONT	PEPPER-DeepVariant (PacBIO+ONT)	SNVandINDEL	Difficult-to-Map Regions	117	450	0.990321	0.995294	0.985397	1292	274066	4050	273740
The UCSC CGL and Google Health	MULTI	PACBIOONT	PEPPER-DeepVariant (PacBIO+ONT)	SNVandINDEL	MHC	22	25	0.991043	0.997361	0.984805	57	21577	332	21514
GENeTres	ILLUMINA	NA	GENeTres AUTh Illumina ABD	INDEL	All Benchmark Regions	242	2657	0.989529	0.99382	0.985275	3245	521948	7479	500647
GENeTres	ILLUMINA	NA	GENeTres AUTh Illumina ABD	INDEL	Difficult-to-Map Regions	45	133	0.934372	0.970869	0.90052	452	15064	1640	14850
GENeTres	ILLUMINA	NA	GENeTres AUTh Illumina ABD	INDEL	MHC	7	13	0.95255	0.986411	0.9211	22	1633	126	1558
GENeTres	ILLUMINA	NA	GENeTres AUTh Illumina ABD	SNP	All Benchmark Regions	611	2908	0.994468	0.997403	0.991551	8636	3316873	28222	3315273
GENeTres	ILLUMINA	NA	GENeTres AUTh Illumina ABD	SNP	Difficult-to-Map Regions	459	1935	0.938703	0.971697	0.907878	6912	237293	24067	237234
GENeTres	ILLUMINA	NA	GENeTres AUTh Illumina ABD	SNP	MHC	36	116	0.948314	0.990287	0.909974	179	18313	1704	18339
GENeTres	ILLUMINA	NA	GENeTres AUTh Illumina ABD	SNVandINDEL	All Benchmark Regions	854	5567	0.993809	0.996914	0.990723	11883	3838823	35701	3815922
GENeTres	ILLUMINA	NA	GENeTres AUTh Illumina ABD	SNVandINDEL	Difficult-to-Map Regions	505	2068	0.938447	0.971648	0.90744	7364	252358	25707	252085
GENeTres	ILLUMINA	NA	GENeTres AUTh Illumina ABD	SNVandINDEL	MHC	43	130	0.94864	0.989969	0.910838	202	19947	1830	19898
GENeTres	ILLUMINA	NA	GENeTres AUTh Illumina ABMD	INDEL	All Benchmark Regions	247	2478	0.99001	0.994093	0.985959	3103	522342	7132	500995
GENeTres	ILLUMINA	NA	GENeTres AUTh Illumina ABMD	INDEL	Difficult-to-Map Regions	45	142	0.933532	0.968604	0.900912	488	15070	1634	14856
GENeTres	ILLUMINA	NA	GENeTres AUTh Illumina ABMD	INDEL	MHC	9	12	0.953298	0.98497	0.923762	25	1638	122	1563
GENeTres	ILLUMINA	NA	GENeTres AUTh Illumina ABMD	SNP	All Benchmark Regions	640	3690	0.994286	0.996967	0.991621	10090	3317103	27995	3315506
GENeTres	ILLUMINA	NA	GENeTres AUTh Illumina ABMD	SNP	Difficult-to-Map Regions	482	2025	0.938094	0.969178	0.908941	7555	237569	23790	237512
GENeTres	ILLUMINA	NA	GENeTres AUTh Illumina ABMD	SNP	MHC	36	119	0.949102	0.98986	0.911776	188	18350	1677	18376
GENeTres	ILLUMINA	NA	GENeTres AUTh Illumina ABMD	SNVandINDEL	All Benchmark Regions	887	6170	0.993716	0.996575	0.990874	13195	3839448	35126	3816502
GENeTres	ILLUMINA	NA	GENeTres AUTh Illumina ABMD	SNVandINDEL	Difficult-to-Map Regions	528	2167	0.937824	0.969144	0.908465	8043	252640	25423	252369
GENeTres	ILLUMINA	NA	GENeTres AUTh Illumina ABMD	SNVandINDEL	MHC	45	132	0.949423	0.989457	0.912706	213	19988	1798	19939
GENeTres	ILLUMINA	NA	GENeTres AUTh Illumina BBDBM	INDEL	All Benchmark Regions	257	2462	0.990426	0.994108	0.986771	3099	522810	6719	501403
GENeTres	ILLUMINA	NA	GENeTres AUTh Illumina BBDBM	INDEL	Difficult-to-Map Regions	46	145	0.933173	0.968426	0.900396	491	15059	1642	14847
GENeTres	ILLUMINA	NA	GENeTres AUTh Illumina BBDBM	INDEL	MHC	7	12	0.953359	0.986127	0.922873	23	1634	123	1561
GENeTres	ILLUMINA	NA	GENeTres AUTh Illumina BBDBM	SNP	All Benchmark Regions	625	3690	0.994278	0.996961	0.991609	10107	3317059	28035	3315458
GENeTres	ILLUMINA	NA	GENeTres AUTh Illumina BBDBM	SNP	Difficult-to-Map Regions	476	2027	0.937984	0.969099	0.908805	7574	237537	23826	237477
GENeTres	ILLUMINA	NA	GENeTres AUTh Illumina BBDBM	SNP	MHC	38	122	0.94879	0.989565	0.911453	193	18346	1683	18369
GENeTres	ILLUMINA	NA	GENeTres AUTh Illumina BBDBM	SNVandINDEL	All Benchmark Regions	883	6153	0.993763	0.996572	0.990971	13207	3839872	34754	3816862
GENeTres	ILLUMINA	NA	GENeTres AUTh Illumina BBDBM	SNVandINDEL	Difficult-to-Map Regions	522	2173	0.937699	0.969059	0.908306	8065	252597	25468	252325
GENeTres	ILLUMINA	NA	GENeTres AUTh Illumina BBDBM	SNVandINDEL	MHC	46	134	0.949142	0.989283	0.912339	216	19981	1806	19931
GENeTres	ILLUMINA	NA	GENeTres AUTh Illumina BBTBD	INDEL	All Benchmark Regions	259	2580	0.990133	0.993925	0.986371	3193	522578	6922	501199
GENeTres	ILLUMINA	NA	GENeTres AUTh Illumina BBTBD	INDEL	Difficult-to-Map Regions	46	138	0.934126	0.970059	0.90076	465	15065	1636	14853
GENeTres	ILLUMINA	NA	GENeTres AUTh Illumina BBTBD	INDEL	MHC	8	13	0.952127	0.985513	0.921101	24	1632	126	1558
GENeTres	ILLUMINA	NA	GENeTres AUTh Illumina BBTBD	SNP	All Benchmark Regions	615	3273	0.994395	0.99718	0.991626	9380	3317104	27974	3315515
GENeTres	ILLUMINA	NA	GENeTres AUTh Illumina BBTBD	SNP	Difficult-to-Map Regions	464	1980	0.93836	0.970277	0.908475	7274	237451	23911	237391
GENeTres	ILLUMINA	NA	GENeTres AUTh Illumina BBTBD	SNP	MHC	37	119	0.948658	0.989926	0.910901	186	18335	1691	18358
GENeTres	ILLUMINA	NA	GENeTres AUTh Illumina BBTBD	SNVandINDEL	All Benchmark Regions	875	5854	0.993826	0.996736	0.990933	12575	3839685	34897	3816716
GENeTres	ILLUMINA	NA	GENeTres AUTh Illumina BBTBD	SNVandINDEL	Difficult-to-Map Regions	511	2119	0.938109	0.970264	0.908017	7739	252516	25548	252244
GENeTres	ILLUMINA	NA	GENeTres AUTh Illumina BBTBD	SNVandINDEL	MHC	45	133	0.948922	0.989564	0.911693	210	19967	1817	19917
Genetalks	ILLUMINA	NA	Illumina-bwaalt-deepvariant(Genetalks)	INDEL	All Benchmark Regions	323	1227	0.994503	0.996131	0.99288	2042	526130	3617	504507
Genetalks	ILLUMINA	NA	Illumina-bwaalt-deepvariant(Genetalks)	INDEL	Difficult-to-Map Regions	53	155	0.932707	0.96554	0.902033	538	15088	1615	14874
Genetalks	ILLUMINA	NA	Illumina-bwaalt-deepvariant(Genetalks)	INDEL	MHC	7	15	0.94885	0.984248	0.916079	26	1624	135	1550
Genetalks	ILLUMINA	NA	Illumina-bwaalt-deepvariant(Genetalks)	SNP	All Benchmark Regions	714	4070	0.994117	0.996621	0.991625	11241	3317119	27983	3315514
Genetalks	ILLUMINA	NA	Illumina-bwaalt-deepvariant(Genetalks)	SNP	Difficult-to-Map Regions	553	2178	0.93726	0.966663	0.909593	8198	237743	23621	237683
Genetalks	ILLUMINA	NA	Illumina-bwaalt-deepvariant(Genetalks)	SNP	MHC	39	123	0.94607	0.989293	0.906696	197	18250	1772	18273
Genetalks	ILLUMINA	NA	Illumina-bwaalt-deepvariant(Genetalks)	SNVandINDEL	All Benchmark Regions	1037	5297	0.994167	0.996554	0.991791	13283	3843252	31601	3820023
Genetalks	ILLUMINA	NA	Illumina-bwaalt-deepvariant(Genetalks)	SNVandINDEL	Difficult-to-Map Regions	607	2333	0.93699	0.966597	0.909144	8737	252832	25237	252557
Genetalks	ILLUMINA	NA	Illumina-bwaalt-deepvariant(Genetalks)	SNVandINDEL	MHC	46	139	0.94628	0.98888	0.907425	223	19874	1908	19823
Genetalks	MULTI	ILLUMINAPACBIO	Illumina-Pacbio-asmMHC v1(Genetalks)	INDEL	All Benchmark Regions	537	1136	0.99385	0.996095	0.991616	2059	525348	4260	503869
Genetalks	MULTI	ILLUMINAPACBIO	Illumina-Pacbio-asmMHC v1(Genetalks)	INDEL	Difficult-to-Map Regions	88	115	0.937928	0.974462	0.904034	395	15091	1582	14907
Genetalks	MULTI	ILLUMINAPACBIO	Illumina-Pacbio-asmMHC v1(Genetalks)	INDEL	MHC	26	10	0.97918	0.97013	0.988402	53	1723	19	1672
Genetalks	MULTI	ILLUMINAPACBIO	Illumina-Pacbio-asmMHC v1(Genetalks)	SNP	All Benchmark Regions	841	1241	0.998185	0.998674	0.997698	4426	3337439	7694	3335823
Genetalks	MULTI	ILLUMINAPACBIO	Illumina-Pacbio-asmMHC v1(Genetalks)	SNP	Difficult-to-Map Regions	161	379	0.987732	0.9932	0.982324	1755	256788	4609	256688
Genetalks	MULTI	ILLUMINAPACBIO	Illumina-Pacbio-asmMHC v1(Genetalks)	SNP	MHC	162	24	0.989532	0.982315	0.996857	360	20092	49	20090
Genetalks	MULTI	ILLUMINAPACBIO	Illumina-Pacbio-asmMHC v1(Genetalks)	SNVandINDEL	All Benchmark Regions	1377	2377	0.997608	0.998322	0.996895	6485	3862790	11957	3839694
Genetalks	MULTI	ILLUMINAPACBIO	Illumina-Pacbio-asmMHC v1(Genetalks)	SNVandINDEL	Difficult-to-Map Regions	249	494	0.984857	0.992141	0.977678	2151	271880	6194	271596
Genetalks	MULTI	ILLUMINAPACBIO	Illumina-Pacbio-asmMHC v1(Genetalks)	SNVandINDEL	MHC	189	34	0.988716	0.981341	0.996202	413	21816	70	21763
Genetalks	MULTI	ILLUMINAPACBIO	Illumina-Pacbio-asmMHC v2(Genetalks)	INDEL	All Benchmark Regions	785	1167	0.994108	0.995572	0.992648	2338	525709	3736	504393
Genetalks	MULTI	ILLUMINAPACBIO	Illumina-Pacbio-asmMHC v2(Genetalks)	INDEL	Difficult-to-Map Regions	101	115	0.93748	0.973495	0.904034	410	15077	1582	14907
Genetalks	MULTI	ILLUMINAPACBIO	Illumina-Pacbio-asmMHC v2(Genetalks)	INDEL	MHC	26	10	0.97918	0.97013	0.988402	53	1723	19	1672
Genetalks	MULTI	ILLUMINAPACBIO	Illumina-Pacbio-asmMHC v2(Genetalks)	SNP	All Benchmark Regions	831	1253	0.998178	0.998672	0.997683	4428	3337504	7741	3335776
Genetalks	MULTI	ILLUMINAPACBIO	Illumina-Pacbio-asmMHC v2(Genetalks)	SNP	Difficult-to-Map Regions	158	381	0.98772	0.993204	0.982296	1754	256803	4616	256680
Genetalks	MULTI	ILLUMINAPACBIO	Illumina-Pacbio-asmMHC v2(Genetalks)	SNP	MHC	162	24	0.989532	0.982315	0.996857	360	20092	49	20090
Genetalks	MULTI	ILLUMINAPACBIO	Illumina-Pacbio-asmMHC v2(Genetalks)	SNVandINDEL	All Benchmark Regions	1617	2420	0.997634	0.99825	0.997019	6769	3863215	11479	3840172
Genetalks	MULTI	ILLUMINAPACBIO	Illumina-Pacbio-asmMHC v2(Genetalks)	SNVandINDEL	Difficult-to-Map Regions	259	496	0.984818	0.992091	0.977651	2165	271881	6202	271588
Genetalks	MULTI	ILLUMINAPACBIO	Illumina-Pacbio-asmMHC v2(Genetalks)	SNVandINDEL	MHC	189	34	0.988716	0.981341	0.996202	413	21816	70	21763
Genetalks	ILLUMINA	NA	Ilumina-bwa-dvnm(Genetalks)	INDEL	All Benchmark Regions	304	1139	0.994807	0.996569	0.99305	1811	526134	3531	504598
Genetalks	ILLUMINA	NA	Ilumina-bwa-dvnm(Genetalks)	INDEL	Difficult-to-Map Regions	48	115	0.939112	0.977093	0.903974	354	15121	1583	14906
Genetalks	ILLUMINA	NA	Ilumina-bwa-dvnm(Genetalks)	INDEL	MHC	6	17	0.953249	0.983795	0.924649	26	1640	120	1564
Genetalks	ILLUMINA	NA	Ilumina-bwa-dvnm(Genetalks)	SNP	All Benchmark Regions	621	2097	0.995132	0.997903	0.992377	6976	3319620	25464	3318035
Genetalks	ILLUMINA	NA	Ilumina-bwa-dvnm(Genetalks)	SNP	Difficult-to-Map Regions	422	1767	0.943388	0.977883	0.911243	5386	238167	23190	238114
Genetalks	ILLUMINA	NA	Ilumina-bwa-dvnm(Genetalks)	SNP	MHC	31	120	0.958867	0.99103	0.928906	168	18689	1314	18721
Genetalks	ILLUMINA	NA	Ilumina-bwa-dvnm(Genetalks)	SNVandINDEL	All Benchmark Regions	925	3237	0.995086	0.99772	0.992466	8787	3845757	28995	3822635
Genetalks	ILLUMINA	NA	Ilumina-bwa-dvnm(Genetalks)	SNVandINDEL	Difficult-to-Map Regions	471	1883	0.943134	0.977836	0.910811	5741	253289	24773	253021
Genetalks	ILLUMINA	NA	Ilumina-bwa-dvnm(Genetalks)	SNVandINDEL	MHC	39	138	0.95842	0.990441	0.928577	194	20330	1434	20285
Genetalks	ILLUMINA	NA	Ilumina-bwaalt-dvnm-gatkMHC(Genetalks)	INDEL	All Benchmark Regions	414	1140	0.994663	0.996142	0.993186	2038	526320	3462	504667
Genetalks	ILLUMINA	NA	Ilumina-bwaalt-dvnm-gatkMHC(Genetalks)	INDEL	Difficult-to-Map Regions	63	118	0.938275	0.975281	0.903974	383	15131	1583	14906
Genetalks	ILLUMINA	NA	Ilumina-bwaalt-dvnm-gatkMHC(Genetalks)	INDEL	MHC	117	19	0.919594	0.877883	0.965479	254	1827	58	1634
Genetalks	ILLUMINA	NA	Ilumina-bwaalt-dvnm-gatkMHC(Genetalks)	SNP	All Benchmark Regions	1681	2128	0.994951	0.997268	0.992644	9095	3320387	24589	3318929
Genetalks	ILLUMINA	NA	Ilumina-bwaalt-dvnm-gatkMHC(Genetalks)	SNP	Difficult-to-Map Regions	608	1786	0.942881	0.976511	0.911489	5730	238219	23126	238178
Genetalks	ILLUMINA	NA	Ilumina-bwaalt-dvnm-gatkMHC(Genetalks)	SNP	MHC	1091	139	0.932255	0.8947	0.973102	2288	19453	539	19612
Genetalks	ILLUMINA	NA	Ilumina-bwaalt-dvnm-gatkMHC(Genetalks)	SNVandINDEL	All Benchmark Regions	2095	3269	0.99491	0.997114	0.992716	11133	3846710	28051	3823597
Genetalks	ILLUMINA	NA	Ilumina-bwaalt-dvnm-gatkMHC(Genetalks)	SNVandINDEL	Difficult-to-Map Regions	671	1904	0.942607	0.976438	0.911043	6113	253350	24709	253085
Genetalks	ILLUMINA	NA	Ilumina-bwaalt-dvnm-gatkMHC(Genetalks)	SNVandINDEL	MHC	1208	158	0.931186	0.89323	0.972511	2542	21280	598	21245
Genetalks	ILLUMINA	NA	Ilumina-bwaalt-gatk(Genetalks)	INDEL	All Benchmark Regions	479	2102	0.990565	0.990907	0.990223	4812	524412	4967	503162
Genetalks	ILLUMINA	NA	Ilumina-bwaalt-gatk(Genetalks)	INDEL	Difficult-to-Map Regions	188	229	0.895817	0.892776	0.898879	1808	15057	1667	14822
Genetalks	ILLUMINA	NA	Ilumina-bwaalt-gatk(Genetalks)	INDEL	MHC	97	27	0.914815	0.880963	0.951387	241	1787	82	1610
Genetalks	ILLUMINA	NA	Ilumina-bwaalt-gatk(Genetalks)	SNP	All Benchmark Regions	3424	4065	0.990764	0.989636	0.991895	34731	3317224	27095	3316423
Genetalks	ILLUMINA	NA	Ilumina-bwaalt-gatk(Genetalks)	SNP	Difficult-to-Map Regions	2150	3241	0.902358	0.899689	0.905043	26360	236488	24811	236494
Genetalks	ILLUMINA	NA	Ilumina-bwaalt-gatk(Genetalks)	SNP	MHC	894	172	0.92657	0.900519	0.954189	2106	19089	922	19230
Genetalks	ILLUMINA	NA	Ilumina-bwaalt-gatk(Genetalks)	SNVandINDEL	All Benchmark Regions	3904	6167	0.990741	0.989809	0.991675	39543	3841639	32062	3819587
Genetalks	ILLUMINA	NA	Ilumina-bwaalt-gatk(Genetalks)	SNVandINDEL	Difficult-to-Map Regions	2340	3470	0.901966	0.899271	0.904677	28169	251546	26479	251317
Genetalks	ILLUMINA	NA	Ilumina-bwaalt-gatk(Genetalks)	SNVandINDEL	MHC	991	199	0.925563	0.898811	0.953971	2348	20877	1003	20840
Genetalks	PACBIO	NA	Pacbio-bwaalt-deepvariant(Genetalks)	INDEL	All Benchmark Regions	1371	4037	0.986465	0.988133	0.984804	6259	521521	7710	500407
Genetalks	PACBIO	NA	Pacbio-bwaalt-deepvariant(Genetalks)	INDEL	Difficult-to-Map Regions	39	36	0.975457	0.966549	0.984532	568	16414	254	16235
Genetalks	PACBIO	NA	Pacbio-bwaalt-deepvariant(Genetalks)	INDEL	MHC	19	14	0.941826	0.978941	0.907481	35	1627	154	1535
Genetalks	PACBIO	NA	Pacbio-bwaalt-deepvariant(Genetalks)	SNP	All Benchmark Regions	835	998	0.997368	0.996952	0.997784	10206	3338902	7393	3336114
Genetalks	PACBIO	NA	Pacbio-bwaalt-deepvariant(Genetalks)	SNP	Difficult-to-Map Regions	520	414	0.976862	0.968425	0.985448	8399	257675	3796	257504
Genetalks	PACBIO	NA	Pacbio-bwaalt-deepvariant(Genetalks)	SNP	MHC	27	95	0.947522	0.992195	0.906826	142	18247	1815	18276
Genetalks	PACBIO	NA	Pacbio-bwaalt-deepvariant(Genetalks)	SNVandINDEL	All Benchmark Regions	2206	5034	0.995912	0.995751	0.996072	16471	3860424	15103	3836522
Genetalks	PACBIO	NA	Pacbio-bwaalt-deepvariant(Genetalks)	SNVandINDEL	Difficult-to-Map Regions	559	450	0.976778	0.968312	0.985394	8967	274089	4050	273739
Genetalks	PACBIO	NA	Pacbio-bwaalt-deepvariant(Genetalks)	SNVandINDEL	MHC	46	110	0.947055	0.991096	0.906881	178	19874	1969	19811
Genetalks	PACBIO	NA	Pacbio-bwaalt-dvMHC(Genetalks)	INDEL	All Benchmark Regions	1396	4043	0.986467	0.988003	0.984935	6329	521600	7645	500474
Genetalks	PACBIO	NA	Pacbio-bwaalt-dvMHC(Genetalks)	INDEL	Difficult-to-Map Regions	40	37	0.9754	0.966379	0.984592	571	16415	253	16236
Genetalks	PACBIO	NA	Pacbio-bwaalt-dvMHC(Genetalks)	INDEL	MHC	44	21	0.944252	0.941842	0.946675	104	1706	90	1602
Genetalks	PACBIO	NA	Pacbio-bwaalt-dvMHC(Genetalks)	SNP	All Benchmark Regions	1151	980	0.997436	0.996739	0.998133	10918	3340072	6238	3337280
Genetalks	PACBIO	NA	Pacbio-bwaalt-dvMHC(Genetalks)	SNP	Difficult-to-Map Regions	525	423	0.976876	0.96833	0.985574	8426	257711	3763	257537
Genetalks	PACBIO	NA	Pacbio-bwaalt-dvMHC(Genetalks)	SNP	MHC	339	61	0.960832	0.95731	0.964382	832	19411	695	19436
Genetalks	PACBIO	NA	Pacbio-bwaalt-dvMHC(Genetalks)	SNVandINDEL	All Benchmark Regions	2548	5026	0.995971	0.995551	0.996392	17258	3861673	13896	3837755
Genetalks	PACBIO	NA	Pacbio-bwaalt-dvMHC(Genetalks)	SNVandINDEL	Difficult-to-Map Regions	566	460	0.976787	0.968212	0.985515	8997	274126	4016	273773
Genetalks	PACBIO	NA	Pacbio-bwaalt-dvMHC(Genetalks)	SNVandINDEL	MHC	383	86	0.959513	0.956042	0.963011	937	21117	786	21038
Genetalks	PACBIO	NA	Pacbio-mm2-deepvariant(Genetalks)	INDEL	All Benchmark Regions	2543	4080	0.986199	0.986932	0.985468	7058	533458	7372	500745
Genetalks	PACBIO	NA	Pacbio-mm2-deepvariant(Genetalks)	INDEL	Difficult-to-Map Regions	75	36	0.986428	0.988086	0.984777	204	16965	251	16239
Genetalks	PACBIO	NA	Pacbio-mm2-deepvariant(Genetalks)	INDEL	MHC	24	12	0.961814	0.977995	0.946207	38	1731	86	1601
Genetalks	PACBIO	NA	Pacbio-mm2-deepvariant(Genetalks)	SNP	All Benchmark Regions	656	1177	0.998386	0.998852	0.997921	3830	3335707	6945	3336572
Genetalks	PACBIO	NA	Pacbio-mm2-deepvariant(Genetalks)	SNP	Difficult-to-Map Regions	84	325	0.988566	0.993879	0.983308	1580	256926	4353	256946
Genetalks	PACBIO	NA	Pacbio-mm2-deepvariant(Genetalks)	SNP	MHC	24	39	0.973888	0.995508	0.953278	85	19165	853	19212
Genetalks	PACBIO	NA	Pacbio-mm2-deepvariant(Genetalks)	SNVandINDEL	All Benchmark Regions	3200	5259	0.996735	0.997191	0.996278	10898	3869166	14318	3837318
Genetalks	PACBIO	NA	Pacbio-mm2-deepvariant(Genetalks)	SNVandINDEL	Difficult-to-Map Regions	159	361	0.988431	0.993518	0.983396	1784	273891	4604	273185
Genetalks	PACBIO	NA	Pacbio-mm2-deepvariant(Genetalks)	SNVandINDEL	MHC	49	53	0.972898	0.994032	0.95273	124	20896	939	20813
Genetalks	PACBIO	NA	Pacbio-mm2dv-asmmhc(Genetalks)	INDEL	All Benchmark Regions	2545	4078	0.986257	0.986906	0.985609	7072	533451	7302	500817
Genetalks	PACBIO	NA	Pacbio-mm2dv-asmmhc(Genetalks)	INDEL	Difficult-to-Map Regions	77	37	0.986283	0.987704	0.984867	210	16953	249	16240
Genetalks	PACBIO	NA	Pacbio-mm2dv-asmmhc(Genetalks)	INDEL	MHC	26	10	0.97918	0.97013	0.988402	53	1723	19	1672
Genetalks	PACBIO	NA	Pacbio-mm2dv-asmmhc(Genetalks)	SNP	All Benchmark Regions	795	1164	0.998477	0.99877	0.998185	4103	3336637	6064	3337454
Genetalks	PACBIO	NA	Pacbio-mm2dv-asmmhc(Genetalks)	SNP	Difficult-to-Map Regions	146	328	0.988413	0.993456	0.98342	1689	256961	4321	256975
Genetalks	PACBIO	NA	Pacbio-mm2dv-asmmhc(Genetalks)	SNP	MHC	162	24	0.989532	0.982315	0.996857	360	20092	49	20090
Genetalks	PACBIO	NA	Pacbio-mm2dv-asmmhc(Genetalks)	SNVandINDEL	All Benchmark Regions	3341	5246	0.996822	0.997118	0.996526	11187	3870090	13379	3838272
Genetalks	PACBIO	NA	Pacbio-mm2dv-asmmhc(Genetalks)	SNVandINDEL	Difficult-to-Map Regions	223	365	0.988279	0.993098	0.983506	1899	273914	4571	273216
Genetalks	PACBIO	NA	Pacbio-mm2dv-asmmhc(Genetalks)	SNVandINDEL	MHC	189	34	0.988716	0.981341	0.996202	413	21816	70	21763
Genetalks	PACBIO	NA	Pacbio-mm2SNP-bwaINDEL-asmMHC(Genetalks)	INDEL	All Benchmark Regions	1774	5167	0.982955	0.985188	0.980733	7807	519434	9783	498339
Genetalks	PACBIO	NA	Pacbio-mm2SNP-bwaINDEL-asmMHC(Genetalks)	INDEL	Difficult-to-Map Regions	73	50	0.972521	0.963618	0.98159	618	16370	303	16186
Genetalks	PACBIO	NA	Pacbio-mm2SNP-bwaINDEL-asmMHC(Genetalks)	INDEL	MHC	26	10	0.97918	0.97013	0.988402	53	1723	19	1672
Genetalks	PACBIO	NA	Pacbio-mm2SNP-bwaINDEL-asmMHC(Genetalks)	SNP	All Benchmark Regions	596	1182	0.998221	0.998801	0.99764	4001	3336700	7888	3335632
Genetalks	PACBIO	NA	Pacbio-mm2SNP-bwaINDEL-asmMHC(Genetalks)	SNP	Difficult-to-Map Regions	137	379	0.987786	0.993291	0.982341	1731	256806	4604	256692
Genetalks	PACBIO	NA	Pacbio-mm2SNP-bwaINDEL-asmMHC(Genetalks)	SNP	MHC	162	24	0.989532	0.982315	0.996857	360	20092	49	20090
Genetalks	PACBIO	NA	Pacbio-mm2SNP-bwaINDEL-asmMHC(Genetalks)	SNVandINDEL	All Benchmark Regions	2371	6350	0.996177	0.996946	0.99541	11813	3856135	17678	3833972
Genetalks	PACBIO	NA	Pacbio-mm2SNP-bwaINDEL-asmMHC(Genetalks)	SNVandINDEL	Difficult-to-Map Regions	210	429	0.986858	0.991461	0.982297	2349	273176	4907	272879
Genetalks	PACBIO	NA	Pacbio-mm2SNP-bwaINDEL-asmMHC(Genetalks)	SNVandINDEL	MHC	189	34	0.988716	0.981341	0.996202	413	21816	70	21763
Wang Genomics Lab	ONT	NA	ONT NanoCaller Clair Medaka Ensemble	INDEL	All Benchmark Regions	53001	19137	0.55107	0.668062	0.46896	120575	243279	269772	238292
Wang Genomics Lab	ONT	NA	ONT NanoCaller Clair Medaka Ensemble	INDEL	Difficult-to-Map Regions	952	319	0.726878	0.75597	0.700018	3732	11571	4945	11544
Wang Genomics Lab	ONT	NA	ONT NanoCaller Clair Medaka Ensemble	INDEL	MHC	189	63	0.716366	0.777774	0.663955	328	1151	568	1123
Wang Genomics Lab	ONT	NA	ONT NanoCaller Clair Medaka Ensemble	SNP	All Benchmark Regions	5765	2045	0.992058	0.992998	0.991119	23360	3314169	29679	3313829
Wang Genomics Lab	ONT	NA	ONT NanoCaller Clair Medaka Ensemble	SNP	Difficult-to-Map Regions	778	589	0.975306	0.959727	0.991401	10864	259165	2246	259060
Wang Genomics Lab	ONT	NA	ONT NanoCaller Clair Medaka Ensemble	SNP	MHC	68	33	0.991833	0.994396	0.989284	112	19928	215	19938
Wang Genomics Lab	ONT	NA	ONT NanoCaller Clair Medaka Ensemble	SNVandINDEL	All Benchmark Regions	58766	21183	0.941236	0.961033	0.922239	144022	3557476	299482	3552144
Wang Genomics Lab	ONT	NA	ONT NanoCaller Clair Medaka Ensemble	SNVandINDEL	Difficult-to-Map Regions	1732	908	0.96128	0.948786	0.974109	14597	270737	7192	270605
Wang Genomics Lab	ONT	NA	ONT NanoCaller Clair Medaka Ensemble	SNVandINDEL	MHC	258	96	0.971731	0.979498	0.964087	440	21079	784	21061
Wang Genomics Lab	PACBIO	NA	PacBio NanoCaller	INDEL	All Benchmark Regions	26856	86561	0.416079	0.503863	0.354347	179283	182077	328075	180054
Wang Genomics Lab	PACBIO	NA	PacBio NanoCaller	INDEL	Difficult-to-Map Regions	533	2605	0.466208	0.537245	0.411765	5811	6747	9700	6790
Wang Genomics Lab	PACBIO	NA	PacBio NanoCaller	INDEL	MHC	175	327	0.450703	0.510633	0.403402	658	692	1007	683
Wang Genomics Lab	PACBIO	NA	PacBio NanoCaller	SNP	All Benchmark Regions	2705	1756	0.996781	0.996831	0.99673	10579	3333086	10931	3332589
Wang Genomics Lab	PACBIO	NA	PacBio NanoCaller	SNP	Difficult-to-Map Regions	538	385	0.983347	0.978487	0.988256	5677	258362	3069	258238
Wang Genomics Lab	PACBIO	NA	PacBio NanoCaller	SNP	MHC	68	33	0.983762	0.994379	0.973375	111	19612	527	19617
Wang Genomics Lab	PACBIO	NA	PacBio NanoCaller	SNVandINDEL	All Benchmark Regions	29567	88317	0.930004	0.948751	0.911984	189880	3515164	339007	3512644
Wang Genomics Lab	PACBIO	NA	PacBio NanoCaller	SNVandINDEL	Difficult-to-Map Regions	1074	2991	0.956239	0.958452	0.954036	11492	265110	12769	265029
Wang Genomics Lab	PACBIO	NA	PacBio NanoCaller	SNVandINDEL	MHC	244	361	0.946027	0.963355	0.929319	770	20307	1543	20302
Roche Sequencing Solutions	ILLUMINA	NA	RN-Illumina	INDEL	All Benchmark Regions	832	1576	0.991137	0.994749	0.987551	2761	523073	6324	501804
Roche Sequencing Solutions	ILLUMINA	NA	RN-Illumina	INDEL	Difficult-to-Map Regions	85	146	0.931045	0.974428	0.89136	390	14861	1791	14698
Roche Sequencing Solutions	ILLUMINA	NA	RN-Illumina	INDEL	MHC	21	18	0.954155	0.974539	0.934619	42	1642	109	1581
Roche Sequencing Solutions	ILLUMINA	NA	RN-Illumina	SNP	All Benchmark Regions	755	1831	0.995189	0.998237	0.992159	5859	3318352	26205	3317307
Roche Sequencing Solutions	ILLUMINA	NA	RN-Illumina	SNP	Difficult-to-Map Regions	460	1571	0.943462	0.981045	0.908652	4589	237542	23866	237437
Roche Sequencing Solutions	ILLUMINA	NA	RN-Illumina	SNP	MHC	19	57	0.976973	0.995497	0.959134	87	19310	813	19330
Roche Sequencing Solutions	ILLUMINA	NA	RN-Illumina	SNVandINDEL	All Benchmark Regions	1587	3407	0.994646	0.997761	0.991552	8621	3841427	32530	3819113
Roche Sequencing Solutions	ILLUMINA	NA	RN-Illumina	SNVandINDEL	Difficult-to-Map Regions	545	1717	0.942727	0.980653	0.907626	4979	252403	25658	252136
Roche Sequencing Solutions	ILLUMINA	NA	RN-Illumina	SNVandINDEL	MHC	41	75	0.975181	0.993822	0.957235	129	20952	922	20911
Roche Sequencing Solutions	MULTI	ILLUMINAPACBIO	RN-Illumina-PacBio	INDEL	All Benchmark Regions	641	775	0.996381	0.996142	0.996618	2042	528139	1717	506411
Roche Sequencing Solutions	MULTI	ILLUMINAPACBIO	RN-Illumina-PacBio	INDEL	Difficult-to-Map Regions	45	40	0.985009	0.985208	0.984809	247	16450	250	16239
Roche Sequencing Solutions	MULTI	ILLUMINAPACBIO	RN-Illumina-PacBio	INDEL	MHC	30	12	0.96885	0.975467	0.962328	44	1747	63	1628
Roche Sequencing Solutions	MULTI	ILLUMINAPACBIO	RN-Illumina-PacBio	SNP	All Benchmark Regions	208	343	0.999293	0.999556	0.999028	1483	3341274	3249	3340272
Roche Sequencing Solutions	MULTI	ILLUMINAPACBIO	RN-Illumina-PacBio	SNP	Difficult-to-Map Regions	70	282	0.993736	0.996484	0.991003	909	259003	2349	258956
Roche Sequencing Solutions	MULTI	ILLUMINAPACBIO	RN-Illumina-PacBio	SNP	MHC	14	17	0.989083	0.99828	0.980056	33	19683	394	19752
Roche Sequencing Solutions	MULTI	ILLUMINAPACBIO	RN-Illumina-PacBio	SNVandINDEL	All Benchmark Regions	849	1118	0.998899	0.999089	0.99871	3529	3869416	4966	3846685
Roche Sequencing Solutions	MULTI	ILLUMINAPACBIO	RN-Illumina-PacBio	SNVandINDEL	Difficult-to-Map Regions	116	323	0.993213	0.995804	0.990636	1157	275453	2599	275196
Roche Sequencing Solutions	MULTI	ILLUMINAPACBIO	RN-Illumina-PacBio	SNVandINDEL	MHC	45	29	0.98745	0.996381	0.978682	77	21430	457	21380
Roche Sequencing Solutions	MULTI	ILLUMINAPACBIOONT	RN-Illumina-PacBio-ONT	INDEL	All Benchmark Regions	641	839	0.996117	0.995959	0.996274	2138	527938	1892	506236
Roche Sequencing Solutions	MULTI	ILLUMINAPACBIOONT	RN-Illumina-PacBio-ONT	INDEL	Difficult-to-Map Regions	51	34	0.983972	0.983925	0.98402	268	16433	263	16226
Roche Sequencing Solutions	MULTI	ILLUMINAPACBIOONT	RN-Illumina-PacBio-ONT	INDEL	MHC	31	11	0.9677	0.974625	0.960875	44	1743	65	1626
Roche Sequencing Solutions	MULTI	ILLUMINAPACBIOONT	RN-Illumina-PacBio-ONT	SNP	All Benchmark Regions	188	301	0.999348	0.999626	0.999071	1236	3341409	3075	3340415
Roche Sequencing Solutions	MULTI	ILLUMINAPACBIOONT	RN-Illumina-PacBio-ONT	SNP	Difficult-to-Map Regions	51	232	0.995116	0.997226	0.993014	706	259534	1823	259481
Roche Sequencing Solutions	MULTI	ILLUMINAPACBIOONT	RN-Illumina-PacBio-ONT	SNP	MHC	14	19	0.990808	0.998235	0.983493	35	19748	326	19821
Roche Sequencing Solutions	MULTI	ILLUMINAPACBIOONT	RN-Illumina-PacBio-ONT	SNVandINDEL	All Benchmark Regions	830	1141	0.998913	0.999124	0.998702	3391	3869350	4986	3846652
Roche Sequencing Solutions	MULTI	ILLUMINAPACBIOONT	RN-Illumina-PacBio-ONT	SNVandINDEL	Difficult-to-Map Regions	102	266	0.994449	0.996424	0.992481	979	275967	2087	275708
Roche Sequencing Solutions	MULTI	ILLUMINAPACBIOONT	RN-Illumina-PacBio-ONT	SNVandINDEL	MHC	45	30	0.988956	0.99628	0.981741	79	21492	391	21447
Roche Sequencing Solutions	PACBIO	NA	RN-PacBio	INDEL	All Benchmark Regions	5106	7819	0.969752	0.96839	0.971117	16767	513769	14671	493453
Roche Sequencing Solutions	PACBIO	NA	RN-PacBio	INDEL	Difficult-to-Map Regions	115	59	0.978541	0.980101	0.976986	331	16302	379	16110
Roche Sequencing Solutions	PACBIO	NA	RN-PacBio	INDEL	MHC	43	19	0.945247	0.963085	0.928064	63	1642	121	1570
Roche Sequencing Solutions	PACBIO	NA	RN-PacBio	SNP	All Benchmark Regions	730	756	0.99878	0.999105	0.998455	2991	3339521	5165	3338356
Roche Sequencing Solutions	PACBIO	NA	RN-PacBio	SNP	Difficult-to-Map Regions	143	326	0.992336	0.995114	0.989573	1265	258661	2719	258582
Roche Sequencing Solutions	PACBIO	NA	RN-PacBio	SNP	MHC	16	51	0.984113	0.996361	0.972164	71	19567	556	19593
Roche Sequencing Solutions	PACBIO	NA	RN-PacBio	SNVandINDEL	All Benchmark Regions	5836	8575	0.994873	0.994897	0.994848	19759	3853291	19836	3831810
Roche Sequencing Solutions	PACBIO	NA	RN-PacBio	SNVandINDEL	Difficult-to-Map Regions	259	385	0.991512	0.994211	0.988827	1597	274963	3099	274693
Roche Sequencing Solutions	PACBIO	NA	RN-PacBio	SNVandINDEL	MHC	59	70	0.981065	0.993704	0.968748	134	21209	677	21163
YUI27	ILLUMINA	NA	YUI27	INDEL	All Benchmark Regions	421	4581	0.986144	0.986586	0.985703	7135	524767	7312	504138
YUI27	ILLUMINA	NA	YUI27	INDEL	Difficult-to-Map Regions	176	253	0.895043	0.894709	0.895377	1771	15049	1729	14797
YUI27	ILLUMINA	NA	YUI27	INDEL	MHC	127	15	0.919891	0.87896	0.964821	256	1859	61	1673
YUI27	ILLUMINA	NA	YUI27	SNP	All Benchmark Regions	4007	5003	0.989879	0.988111	0.991652	40046	3328339	28011	3327586
YUI27	ILLUMINA	NA	YUI27	SNP	Difficult-to-Map Regions	2383	3456	0.899321	0.894536	0.904158	28121	238519	25284	238525
YUI27	ILLUMINA	NA	YUI27	SNP	MHC	1081	89	0.937792	0.903467	0.974827	2127	19907	518	20060
YUI27	ILLUMINA	NA	YUI27	SNVandINDEL	All Benchmark Regions	4428	9584	0.989382	0.987903	0.990866	47181	3853106	35323	3831724
YUI27	ILLUMINA	NA	YUI27	SNVandINDEL	Difficult-to-Map Regions	2559	3709	0.89907	0.894546	0.90364	29892	253568	27013	253322
YUI27	ILLUMINA	NA	YUI27	SNVandINDEL	MHC	1208	104	0.936275	0.901321	0.97405	2383	21766	579	21733
Canadian Center for Computational Genomics	PACBIO	NA	McGill - (C3G) submission v1	INDEL	All Benchmark Regions	5650	4475	0.940174	0.927939	0.952738	37551	483966	24014	484114
Canadian Center for Computational Genomics	PACBIO	NA	McGill - (C3G) submission v1	INDEL	Difficult-to-Map Regions	211	60	0.955079	0.938897	0.971831	1038	15970	464	16025
Canadian Center for Computational Genomics	PACBIO	NA	McGill - (C3G) submission v1	INDEL	MHC	90	17	0.919176	0.91823	0.920217	137	1583	135	1557
Canadian Center for Computational Genomics	PACBIO	NA	McGill - (C3G) submission v1	SNP	All Benchmark Regions	2508	690	0.997441	0.996593	0.99829	11411	3338761	5715	3337806
Canadian Center for Computational Genomics	PACBIO	NA	McGill - (C3G) submission v1	SNP	Difficult-to-Map Regions	698	390	0.979884	0.969506	0.990486	8134	258924	2485	258821
Canadian Center for Computational Genomics	PACBIO	NA	McGill - (C3G) submission v1	SNP	MHC	116	23	0.983566	0.980228	0.986994	216	19872	262	19892
Canadian Center for Computational Genomics	PACBIO	NA	McGill - (C3G) submission v1	SNVandINDEL	All Benchmark Regions	8158	5165	0.989806	0.987344	0.992281	48964	3822728	29730	3821921
Canadian Center for Computational Genomics	PACBIO	NA	McGill - (C3G) submission v1	SNVandINDEL	Difficult-to-Map Regions	909	450	0.978406	0.967674	0.989379	9173	274894	2950	274847
Canadian Center for Computational Genomics	PACBIO	NA	McGill - (C3G) submission v1	SNVandINDEL	MHC	223	41	0.978551	0.975369	0.981822	394	21455	397	21449
Seven Bridges Genomics	ILLUMINA	NA	Seven Bridges GRAF - Illumina	INDEL	All Benchmark Regions	234	1153	0.994426	0.996397	0.992462	1894	523856	3829	504299
Seven Bridges Genomics	ILLUMINA	NA	Seven Bridges GRAF - Illumina	INDEL	Difficult-to-Map Regions	44	162	0.938095	0.961569	0.915741	605	15150	1389	15101
Seven Bridges Genomics	ILLUMINA	NA	Seven Bridges GRAF - Illumina	INDEL	MHC	9	2	0.989399	0.991746	0.987062	14	1734	21	1670
Seven Bridges Genomics	ILLUMINA	NA	Seven Bridges GRAF - Illumina	SNP	All Benchmark Regions	428	2415	0.995243	0.997834	0.992666	7212	3322242	24517	3319000
Seven Bridges Genomics	ILLUMINA	NA	Seven Bridges GRAF - Illumina	SNP	Difficult-to-Map Regions	306	2108	0.94174	0.975124	0.910567	6076	238159	23368	237937
Seven Bridges Genomics	ILLUMINA	NA	Seven Bridges GRAF - Illumina	SNP	MHC	23	33	0.992498	0.996429	0.988598	71	19910	227	19924
Seven Bridges Genomics	ILLUMINA	NA	Seven Bridges GRAF - Illumina	SNVandINDEL	All Benchmark Regions	663	3567	0.995132	0.997638	0.992639	9107	3846101	28346	3823301
Seven Bridges Genomics	ILLUMINA	NA	Seven Bridges GRAF - Illumina	SNVandINDEL	Difficult-to-Map Regions	352	2270	0.941521	0.974302	0.910875	6681	253310	24757	253039
Seven Bridges Genomics	ILLUMINA	NA	Seven Bridges GRAF - Illumina	SNVandINDEL	MHC	32	35	0.992251	0.996052	0.988479	85	21643	249	21594
HB8P3	ILLUMINA	NA	HB8P3	INDEL	All Benchmark Regions	361	1889	0.992874	0.993746	0.992004	3308	525726	4062	504066
HB8P3	ILLUMINA	NA	HB8P3	INDEL	Difficult-to-Map Regions	121	161	0.92208	0.93721	0.907431	1018	15201	1526	14963
HB8P3	ILLUMINA	NA	HB8P3	INDEL	MHC	34	18	0.940568	0.958203	0.92357	75	1717	129	1563
HB8P3	ILLUMINA	NA	HB8P3	SNP	All Benchmark Regions	1010	2682	0.993559	0.996302	0.990831	12297	3313724	30648	3312866
HB8P3	ILLUMINA	NA	HB8P3	SNP	Difficult-to-Map Regions	719	2212	0.927414	0.95885	0.897974	10069	234644	26656	234647
HB8P3	ILLUMINA	NA	HB8P3	SNP	MHC	183	130	0.937662	0.974898	0.903165	465	18081	1951	18202
HB8P3	ILLUMINA	NA	HB8P3	SNVandINDEL	All Benchmark Regions	1372	4571	0.993463	0.995952	0.990986	15605	3839453	34710	3816934
HB8P3	ILLUMINA	NA	HB8P3	SNVandINDEL	Difficult-to-Map Regions	842	2373	0.927083	0.957505	0.898536	11087	249845	28182	249610
HB8P3	ILLUMINA	NA	HB8P3	SNVandINDEL	MHC	217	148	0.937831	0.973427	0.904746	540	19798	2080	19765
4GKR1	MULTI	ILLUMINAPACBIO	4GKR1	INDEL	All Benchmark Regions	610	1901	0.993248	0.994401	0.992097	2960	525755	4016	504113
4GKR1	MULTI	ILLUMINAPACBIO	4GKR1	INDEL	Difficult-to-Map Regions	66	161	0.964046	0.970386	0.957788	489	16041	696	15794
4GKR1	MULTI	ILLUMINAPACBIO	4GKR1	INDEL	MHC	17	16	0.929309	0.976373	0.886577	39	1643	192	1500
4GKR1	MULTI	ILLUMINAPACBIO	4GKR1	SNP	All Benchmark Regions	593	2774	0.99683	0.997718	0.995945	7619	3330858	13560	3329961
4GKR1	MULTI	ILLUMINAPACBIO	4GKR1	SNP	Difficult-to-Map Regions	343	2278	0.968864	0.977303	0.96057	5829	251001	10303	251003
4GKR1	MULTI	ILLUMINAPACBIO	4GKR1	SNP	MHC	55	149	0.935052	0.986553	0.888661	239	17796	2244	17910
4GKR1	MULTI	ILLUMINAPACBIO	4GKR1	SNVandINDEL	All Benchmark Regions	1206	4676	0.99635	0.997264	0.995437	10579	3856616	17575	3834077
4GKR1	MULTI	ILLUMINAPACBIO	4GKR1	SNVandINDEL	Difficult-to-Map Regions	411	2439	0.968575	0.976885	0.960404	6319	267042	10999	266797
4GKR1	MULTI	ILLUMINAPACBIO	4GKR1	SNVandINDEL	MHC	72	165	0.934571	0.985683	0.8885	278	19439	2436	19410
MECML	MULTI	ILLUMINAPACBIO	MECML	INDEL	All Benchmark Regions	584	1896	0.994122	0.994456	0.993788	2936	526651	3156	504973
MECML	MULTI	ILLUMINAPACBIO	MECML	INDEL	Difficult-to-Map Regions	75	161	0.966127	0.969853	0.962428	501	16119	619	15870
MECML	MULTI	ILLUMINAPACBIO	MECML	INDEL	MHC	14	18	0.93121	0.977352	0.88923	38	1654	187	1505
MECML	MULTI	ILLUMINAPACBIO	MECML	SNP	All Benchmark Regions	682	2765	0.996888	0.997691	0.996087	7708	3331302	13083	3330438
MECML	MULTI	ILLUMINAPACBIO	MECML	SNP	Difficult-to-Map Regions	416	2277	0.968823	0.977011	0.960771	5907	251052	10251	251056
MECML	MULTI	ILLUMINAPACBIO	MECML	SNP	MHC	57	148	0.937102	0.986607	0.892332	239	17866	2169	17984
MECML	MULTI	ILLUMINAPACBIO	MECML	SNVandINDEL	All Benchmark Regions	1269	4661	0.996516	0.997248	0.995784	10644	3857956	16240	3835413
MECML	MULTI	ILLUMINAPACBIO	MECML	SNVandINDEL	Difficult-to-Map Regions	494	2438	0.968659	0.976576	0.960869	6408	267171	10870	266926
MECML	MULTI	ILLUMINAPACBIO	MECML	SNVandINDEL	MHC	71	166	0.936613	0.985816	0.892091	277	19519	2357	19488
DRAGEN	ILLUMINA	NA	DRAGEN Experimental Extension into Difficult Regions	INDEL	All Benchmark Regions	242	703	0.997079	0.997287	0.99687	1437	528477	1589	506539
DRAGEN	ILLUMINA	NA	DRAGEN Experimental Extension into Difficult Regions	INDEL	Difficult-to-Map Regions	36	133	0.968818	0.974479	0.963223	420	16128	606	15883
DRAGEN	ILLUMINA	NA	DRAGEN Experimental Extension into Difficult Regions	INDEL	MHC	17	8	0.978161	0.983467	0.972913	30	1834	45	1646
DRAGEN	ILLUMINA	NA	DRAGEN Experimental Extension into Difficult Regions	SNP	All Benchmark Regions	375	2825	0.997073	0.997731	0.996417	7576	3332359	11973	3331542
DRAGEN	ILLUMINA	NA	DRAGEN Experimental Extension into Difficult Regions	SNP	Difficult-to-Map Regions	229	2155	0.96937	0.978115	0.960781	5610	251050	10245	251058
DRAGEN	ILLUMINA	NA	DRAGEN Experimental Extension into Difficult Regions	SNP	MHC	43	48	0.982934	0.993556	0.972537	119	19440	553	19600
DRAGEN	ILLUMINA	NA	DRAGEN Experimental Extension into Difficult Regions	SNVandINDEL	All Benchmark Regions	619	3528	0.997073	0.99767	0.996477	9013	3860838	13562	3838083
DRAGEN	ILLUMINA	NA	DRAGEN Experimental Extension into Difficult Regions	SNVandINDEL	Difficult-to-Map Regions	265	2288	0.969336	0.977895	0.960926	6031	267178	10851	266942
DRAGEN	ILLUMINA	NA	DRAGEN Experimental Extension into Difficult Regions	SNVandINDEL	MHC	60	56	0.982519	0.992678	0.972565	148	21274	599	21246
Lab of Systems and Network Biology	MULTI	ILLUMINAPACBIO	Deepvariant_Clair_v1	INDEL	All Benchmark Regions	66448	128382	0.379067	0.367043	0.391908	350073	203003	308988	199140
Lab of Systems and Network Biology	MULTI	ILLUMINAPACBIO	Deepvariant_Clair_v1	INDEL	Difficult-to-Map Regions	1271	3365	0.394751	0.402487	0.387326	9475	6382	10103	6387
Lab of Systems and Network Biology	MULTI	ILLUMINAPACBIO	Deepvariant_Clair_v1	INDEL	MHC	345	425	0.349282	0.354772	0.343969	1085	596	1110	582
Lab of Systems and Network Biology	MULTI	ILLUMINAPACBIO	Deepvariant_Clair_v1	SNP	All Benchmark Regions	4788	2062	0.99555	0.993218	0.997893	22768	3337721	7042	3336479
Lab of Systems and Network Biology	MULTI	ILLUMINAPACBIO	Deepvariant_Clair_v1	SNP	Difficult-to-Map Regions	1144	595	0.967677	0.944764	0.991733	15140	259243	2160	259146
Lab of Systems and Network Biology	MULTI	ILLUMINAPACBIO	Deepvariant_Clair_v1	SNP	MHC	54	40	0.989663	0.99451	0.984863	109	19852	304	19849
Lab of Systems and Network Biology	MULTI	ILLUMINAPACBIO	Deepvariant_Clair_v1	SNVandINDEL	All Benchmark Regions	71239	130445	0.911289	0.904726	0.917949	372865	3540725	316031	3535619
Lab of Systems and Network Biology	MULTI	ILLUMINAPACBIO	Deepvariant_Clair_v1	SNVandINDEL	Difficult-to-Map Regions	2418	3960	0.935046	0.915124	0.955855	24633	265626	12263	265534
Lab of Systems and Network Biology	MULTI	ILLUMINAPACBIO	Deepvariant_Clair_v1	SNVandINDEL	MHC	401	472	0.940002	0.944819	0.935234	1194	20448	1415	20431
Lab of Systems and Network Biology	MULTI	ILLUMINAPACBIO	Deepvariant_Clair_v2	INDEL	All Benchmark Regions	72621	127938	0.384878	0.369222	0.401923	355743	208232	303899	204229
Lab of Systems and Network Biology	MULTI	ILLUMINAPACBIO	Deepvariant_Clair_v2	INDEL	Difficult-to-Map Regions	7555	3316	0.538773	0.430085	0.720984	15939	12028	4601	11889
Lab of Systems and Network Biology	MULTI	ILLUMINAPACBIO	Deepvariant_Clair_v2	INDEL	MHC	2	0	0.150504	0.974067	0.0815519	3	147	1554	138
Lab of Systems and Network Biology	MULTI	ILLUMINAPACBIO	Deepvariant_Clair_v2	SNP	All Benchmark Regions	4190	3453	0.990432	0.994851	0.986051	17037	3298068	46624	3296885
Lab of Systems and Network Biology	MULTI	ILLUMINAPACBIO	Deepvariant_Clair_v2	SNP	Difficult-to-Map Regions	598	2028	0.934588	0.961423	0.909209	9506	237626	23720	237583
Lab of Systems and Network Biology	MULTI	ILLUMINAPACBIO	Deepvariant_Clair_v2	SNP	MHC	12	20	0.185221	0.977111	0.102314	47	2058	18090	2062
Lab of Systems and Network Biology	MULTI	ILLUMINAPACBIO	Deepvariant_Clair_v2	SNVandINDEL	All Benchmark Regions	76812	131391	0.906434	0.903893	0.90899	372811	3506300	350529	3501114
Lab of Systems and Network Biology	MULTI	ILLUMINAPACBIO	Deepvariant_Clair_v2	SNVandINDEL	Difficult-to-Map Regions	8153	5344	0.902695	0.907402	0.898037	25472	249655	28321	249472
Lab of Systems and Network Biology	MULTI	ILLUMINAPACBIO	Deepvariant_Clair_v2	SNVandINDEL	MHC	14	20	0.182586	0.976879	0.10071	51	2205	19644	2200
Lab of Systems and Network Biology	MULTI	ILLUMINAPACBIO	Deepvariant_Clair_v3	INDEL	All Benchmark Regions	74057	127201	0.387148	0.370177	0.405754	357718	210248	301953	206175
Lab of Systems and Network Biology	MULTI	ILLUMINAPACBIO	Deepvariant_Clair_v3	INDEL	Difficult-to-Map Regions	8974	2587	0.576443	0.439299	0.838082	17906	14029	2670	13820
Lab of Systems and Network Biology	MULTI	ILLUMINAPACBIO	Deepvariant_Clair_v3	INDEL	MHC	17	0	0.159636	0.884274	0.0877425	20	157	1544	148
Lab of Systems and Network Biology	MULTI	ILLUMINAPACBIO	Deepvariant_Clair_v3	SNP	All Benchmark Regions	5281	2074	0.992074	0.99146	0.992688	28573	3320252	24441	3319076
Lab of Systems and Network Biology	MULTI	ILLUMINAPACBIO	Deepvariant_Clair_v3	SNP	Difficult-to-Map Regions	1689	649	0.958317	0.925004	0.994121	21047	259807	1536	259770
Lab of Systems and Network Biology	MULTI	ILLUMINAPACBIO	Deepvariant_Clair_v3	SNP	MHC	15	9	0.200169	0.980219	0.111472	43	2242	17905	2247
Lab of Systems and Network Biology	MULTI	ILLUMINAPACBIO	Deepvariant_Clair_v3	SNVandINDEL	All Benchmark Regions	79340	129275	0.90826	0.90137	0.915257	386317	3530500	326396	3525251
Lab of Systems and Network Biology	MULTI	ILLUMINAPACBIO	Deepvariant_Clair_v3	SNVandINDEL	Difficult-to-Map Regions	10664	3237	0.926914	0.875411	0.984858	38967	273837	4206	273591
Lab of Systems and Network Biology	MULTI	ILLUMINAPACBIO	Deepvariant_Clair_v3	SNVandINDEL	MHC	32	9	0.197069	0.973137	0.10964	63	2400	19449	2395
0O7FL	MULTI	ILLUMINAPACBIOONT	0O7FL	INDEL	All Benchmark Regions	2387	316	0.989122	0.993398	0.984881	3468	521820	7682	500447
0O7FL	MULTI	ILLUMINAPACBIOONT	0O7FL	INDEL	Difficult-to-Map Regions	81	21	0.96556	0.971832	0.95937	463	15992	670	15820
0O7FL	MULTI	ILLUMINAPACBIOONT	0O7FL	INDEL	MHC	11	0	0.229807	0.939905	0.130908	14	226	1470	221
0O7FL	MULTI	ILLUMINAPACBIOONT	0O7FL	SNP	All Benchmark Regions	1372	162	0.995187	0.99764	0.992745	7845	3320443	24251	3319266
0O7FL	MULTI	ILLUMINAPACBIOONT	0O7FL	SNP	Difficult-to-Map Regions	351	119	0.977396	0.979051	0.975746	5458	255065	6336	254969
0O7FL	MULTI	ILLUMINAPACBIOONT	0O7FL	SNP	MHC	74	11	0.442788	0.965405	0.287556	189	5795	14334	5795
0O7FL	MULTI	ILLUMINAPACBIOONT	0O7FL	SNVandINDEL	All Benchmark Regions	3759	479	0.994378	0.997063	0.991708	11316	3842265	31934	3819715
0O7FL	MULTI	ILLUMINAPACBIOONT	0O7FL	SNVandINDEL	Difficult-to-Map Regions	432	140	0.976694	0.978621	0.974775	5921	271057	7006	270789
0O7FL	MULTI	ILLUMINAPACBIOONT	0O7FL	SNVandINDEL	MHC	87	12	0.428237	0.964401	0.275464	204	6022	15805	6018
61YRJ	MULTI	ILLUMINAPACBIOONT	61YRJ	INDEL	All Benchmark Regions	2067	310	0.987867	0.993437	0.982357	3438	520449	8964	499165
61YRJ	MULTI	ILLUMINAPACBIOONT	61YRJ	INDEL	Difficult-to-Map Regions	134	19	0.937546	0.951865	0.923653	778	15394	1258	15231
61YRJ	MULTI	ILLUMINAPACBIOONT	61YRJ	INDEL	MHC	28	8	0.474673	0.905634	0.321739	56	561	1147	544
61YRJ	MULTI	ILLUMINAPACBIOONT	61YRJ	SNP	All Benchmark Regions	1516	205	0.995112	0.997495	0.992742	8338	3320465	24253	3319254
61YRJ	MULTI	ILLUMINAPACBIOONT	61YRJ	SNP	Difficult-to-Map Regions	388	128	0.975982	0.978587	0.973391	5568	254458	6952	254354
61YRJ	MULTI	ILLUMINAPACBIOONT	61YRJ	SNP	MHC	268	44	0.47485	0.897964	0.323671	719	6522	13561	6523
61YRJ	MULTI	ILLUMINAPACBIOONT	61YRJ	SNVandINDEL	All Benchmark Regions	3585	517	0.99415	0.996943	0.991372	11776	3840916	33221	3818421
61YRJ	MULTI	ILLUMINAPACBIOONT	61YRJ	SNVandINDEL	Difficult-to-Map Regions	524	147	0.97372	0.977022	0.970439	6346	269853	8210	269585
61YRJ	MULTI	ILLUMINAPACBIOONT	61YRJ	SNVandINDEL	MHC	297	53	0.474976	0.89859	0.32362	775	7086	14710	7070
