# Supplementary material for: PrecisionFDA Truth Challenge V2: Calling variants from short and long reads in difficult-to-map regions
Source: Cell Genom. 2022 Apr 27;2(5):100129. doi: 10.1016/j.xgen.2022.100129 (PMC9205427; doi:10.1016/j.xgen.2022.100129)
Supplement: Table S2. Challenge submission methods, read mapper, and variant caller, by submission identifier and descriptive name, related to STAR Methods [file mmc4.xlsx]

## Sheet: data_descriptor
Team	Name of team who submitted the variant callset.
Submission_ID	Using submission ID used to label benchmarking (extended.csv) and variant call files (vcfs)
Submission_Name	Unique human readable submission name.
Mapper	algorithm used to align reads to the reference genome
Variant Caller	algorithm used to call variants

## Sheet: Table S2
Team	Submission_ID	Submission_Name	Mapper	Variant_Caller
Genetres	TZMTX	A-B_M-D	BWA	DeepVariant
Genetres	8H0ZB	A-B-D	BWA	DeepVariant
Genetres	NWQ6Y	BBT-B-D	BWA	DeepVariant
Genetres	K33QJ	BBD-B_-D	BWA	DeepVariant
UCSC	RU88N	PEPPER-DeepVariant (ONT)	minimap2	PEPPR+DeepVariant
UCSC	XC97E	PEPPER-DeepVariant (ONT_9to6)	minimap2	PEPPR+DeepVariant
UCSC	7NJ5C	PEPPER-DeepVariant (PacBIO)	pbmm2	PEPPR+DeepVariant
UCSC	CN36L	PEPPER-DeepVariant (PacBIO+ONT)	pbmm2	PEPPR+DeepVariant
UCSC	FFFGB	Margin-PEPPER-DeepVariant (PacBIO)	pbmm2	MarginPhase-PEPPER+DeepVariant
Google	S7K7S	DeepVariant Illumina	BWA	DeepVariant
Google	KPXT2	DeepVariant PacBio	pbmm2	DeepVariant
Google	K4GT3	DeepVariant Hybrid PacBio-Illumina	BWA;pbmm2	DeepVariant
Google	BSODP	DeepTrio Illumina	BWA	DeepVariant
Google	B1S5A	DeepTrio PacBio	pbmm2	DeepVariant
Google	ES3XW	DeepVariant Illumina (filtered for precision)	BWA	DeepVariant
Google	J04SL	DeepVariant PacBio (filtered for precision)	pbmm2	DeepVariant
Canadian Center for Computational Genomics	YJN61	McGill - (C3G) submission v1	pbmm2	clair2
Genetalks	TG5TE	Pacbio-bwaalt-deepvariant(Genetalks)	BWA	DeepVariant
Genetalks	7RR8Z	Pacbio-bwaalt-dvMHC(Genetalks)	BWA	DeepVariant
Genetalks	VES2R	Pacbio-mm2-deepvariant(Genetalks)	minimap2	DeepVariant
Genetalks	R9CXN	Ilumina-bwa-dvnm(Genetalks)	BWA	DeepVariant
Genetalks	M9KLP	Ilumina-bwaalt-dvnm-gatkMHC(Genetalks)	BWA	DeepVariant
Genetalks	UYMUW	Ilumina-bwaalt-gatk(Genetalks)	BWA	GATK
Genetalks	2OT9Q	Illumina-bwaalt-deepvariant(Genetalks)	BWA	DeepVariant
Genetalks	HF8CT	Pacbio-mm2dv-asmmhc(Genetalks)	minimap2	DeepVariant
Genetalks	WGQ43	Pacbio-mm2SNP-bwaINDEL-asmMHC(Genetalks)	minimap2	DeepVariant
Genetalks	YGOTK	Illumina-Pacbio-asmMHC v1(Genetalks)	BWA;minimap2	DeepVariant
Genetalks	32LOW	Illumina-Pacbio-asmMHC v2(Genetalks)	BWA;minimap2
Jordi Morata	ISKOS	ISEC.HC.STR.TruthChallengeV2.JMC	BWA	GATK
Christian Brueffer	H9OJ3	Illumina-Novoalign-VarDict	Novoalign	VarDict-Java
Seven Bridges	4HL0B	Seven Bridges GRAF - Illumina	GRAF Aligner	GRAF Variant Caller
Wasai Technology	KFA0T	Wasai Technology	BWA	GATK
DRAGEN	W607K	DRAGEN Experimental Extension into Difficult Regions – Illumina reads	DRAGEN	DRAGEN small variant caller
Roche Sequencing Solutions	60Z59	RN-Illumina	BWA	NeuSomatic; GATK; Picard
Roche Sequencing Solutions	9DGOR	RN-PacBio	minimap2	NeuSomatic;GATK
Roche Sequencing Solutions	JBBK0	RN-Illumina-PacBio	BWA;minimap2	NeuSomatic;GATK; Picard
Roche Sequencing Solutions	IA789	RN-Illumina-PacBio-ONT	BWA;minimap2;minimap2	NeuSomatic;GATK; Picard
TryHard	13678	Winnowmap-bwamem-deepvariant	BWA;winnowmap	DeepVariant
TryHard	PGXA4	bwamem-deepvariant	BWA	DeepVariant
TryHard	C6JUX	winnowmap-deepvariant	winnowmap	DeepVariant
Wang Genomics Lab	Y8QR8	PacBio NanoCaller	minimap2	NanoCaller
Wang Genomics Lab	XV7ZN	ONT NanoCaller Clair Medaka Ensemble	minimap2	NanoCaller; Clair; medaka
Sentieon	KXBR8	Illumina short-read-data-only submission	Sention BWA	Sentieon DNAscoper
Sentieon	EIUT6	PacBio HIFI only submission	pbmm2	Sentieon DNAscoper - PacBio hiFi
Sentieon	W91C1	Combination of Illumina and PacBio HIFI submission	Sentieon BWA;pbmm2	Sentieon DNAscope; Senteion DNAscope- PacBio HiFi
Sentieon	ASJT6	PacBio HIFI only submission Model2	pbmm2	Sentieon DNAscoper - PacBio hiFi
Sentieon	YBE9U	Combination of Illumina and PacBio HIFI submission Model2	Sentieon BWA;pbmm2	Sentieon DNAscope; Senteion DNAscope- PacBio HiFi
Sentieon	CZA1Y	Combination of Illumina, PacBio HIFI, and Oxford Nanopore submission Model2	Sentieon BWA;pbmm2	Sentieon DNAscope; Senteion DNAscope- PacBio HiFi; MAFFT
Sentieon	WX8VK	Combination of Illumina, PacBio HIFI, and Oxford Nanopore submission	Sentieon BWA;pbmm2	Sentieon DNAscope;Senteion DNAscope- PacBio HiFi; MAFFT
Genomics Division at ITER	SEX9X	ITER (v1) - Illumina	BWA	HaplotypeCaller
Genomics Division at ITER	NFT0L	ITER (v2) - Illumina filtered	BWA	HaplotypeCaller
Genomics Division at ITER	23O09	ITER (v3) - Illumina + PacBio + ONT	BWA;minimap2	HaplotypeCaller;Longshot
Genomics Division at ITER	QUE7Q	ITER (v4) - Illumina + PacBio + ONT filtered	BWA;minimap2	HaplotypeCaller;Longshot
